# Supplementary material for: Plasma proteomic analysis to identify potential biomarkers of histologic chorioamnionitis in women with preterm premature rupture of membranes
Source: PLoS One. 2022 Jul 7;17(7):e0270884. doi: 10.1371/journal.pone.0270884 (PMC9262229; doi:10.1371/journal.pone.0270884)
Supplement: S1 Table — (XLSX) [file pone.0270884.s001.xlsx]

## Sheet: S1 Table
Table S1. Demographic and clinical characteristics of women with preterm premature rupture of membrane involved in the discovery cohort study.
	Histologic chorioamnionitis		P-value
	Absent (n =9)	Present (n = 9)
Age (years)	29.7 ± 3.5	31.2 ± 3.2	0.387
Nulliparity	44.4% (4/9)	33.3% (3/9)	1
Gestational age at sampling (weeks)	32.2 ± 1.3	31.3 ± 1.8	0.222
Gestational age at delivery (weeks)	32.4 ± 1.3	31.6 ± 1.8	0.387
Male gender	33.3% (3/9)	44.4% (4/9)	1
Use of antibiotics	100% (9/9)	100% (9/9)	1
Use of tocolytics	66.7% (6/9)	77.8% (7/9)	1
Use of corticosteroids	100% (9/9)	77.8% (7/9)	0.471
Funisitis	0% (0/9)	33.3% (3/9)	0.206
Data are given as the mean ± SD or % (n).
