# Supplementary material for: Plasma proteomic analysis to identify potential biomarkers of histologic chorioamnionitis in women with preterm premature rupture of membranes
Source: PLoS One. 2022 Jul 7;17(7):e0270884. doi: 10.1371/journal.pone.0270884 (PMC9262229; doi:10.1371/journal.pone.0270884)
Supplement: S2 Table — (XLSX) [file pone.0270884.s002.xlsx]

## Sheet: S2 Table
Table S2. List of identified proteins from control (non-HCA, n = 9) and case (HCA, n = 9) groups.
Majority protein IDs	Protein names	Gene names	case 1	case 10	case 2	case 4	case 5	case 6	case 7	case 8	case 9	con 1	con 10	con 2	con 4	con 5	con 6	con 7	con 8	con 9	Razor + unique peptides	Unique peptides	Sequence coverage [%]	Unique + razor sequence coverage [%]	Unique sequence coverage [%]	Mol. weight [kDa]	Score	MS/MS counts	P-value
P01023	Alpha-2-macroglobulin	A2M	29.4438	29.1055	29.8115	29.3162	30.6175	30.5121	30.7619	29.2792	30.2615	29.1174	30.5411	29.4927	30.9501	29.6538	29.6498	29.472	30.4297	30.1775	87	72	69.9	69.9	62.6	163.29	323.31	8932	0.889551
P68133;P68032;P63267;P62736;Q5T8M8;Q5T8M7;A6NL76;P63267-2;C9JFL5;F6UVQ4;F6QUT6	Actin, alpha skeletal muscle;Actin, alpha cardiac muscle 1;Actin, gamma-enteric smooth muscle;Actin, aortic smooth muscle	ACTA1;ACTC1;ACTG2;ACTA2	19.1716	22.1618	19.0945	21.5306	23.6273	23.4806	20.6542	23.9979	22.0182	22.1602	22.738	24.0961	19.1544	19.8829	17.6754	21.2054	23.5095	20.9065	3	3	40.8	11.7	11.7	42.051	61.56	78	0.605349
P60709	Actin, cytoplasmic 1;Actin, cytoplasmic 1, N-terminally processed	ACTB	21.7845	23.9841	22.5411	24.0152	27.358	27.4773	21.9513	28.0938	25.2792	25.0886	26.1061	27.3217	21.5806	21.355	21.6079	23.6672	26.6544	24.0982	25	1	74.1	74.1	4.5	41.736	323.31	770	0.626589
O43184-3;O43184-4;O43184-2;O43184	Disintegrin and metalloproteinase domain-containing protein 12	ADAM12	18.3607	19.943	18.6745	20.0374	18.3354	19.4684	20.6309	19.6356	18.0302	20.3891	20.6711	19.856	18.6976	19.4652	20.3896	19.6015	19.4486	19.8752	5	5	8.6	8.6	8.6	80.077	15.417	32	0.12776
Q15848	Adiponectin	ADIPOQ	22.008	20.957	21.1095	20.7104	20.9078	22.3462	22.8045	21.5532	21.4626	20.135	21.864	22.1941	22.9565	21.2396	22.372	21.4466	23.7082	20.5281	4	4	29.5	29.5	29.5	26.413	226.13	51	0.529487
P43652	Afamin	AFM	25.4408	26.095	26.3643	26.5032	27.2318	26.7829	27.1266	25.3713	26.0928	26.1098	27.3135	25.672	27.2411	25.636	25.7467	26.5086	27.2652	26.2926	55	53	74.8	74.8	74.8	69.068	323.31	1971	0.791755
P01019	Angiotensinogen;Angiotensin-1;Angiotensin-2;Angiotensin-3;Angiotensin-4;Angiotensin 1-9;Angiotensin 1-7;Angiotensin 1-5;Angiotensin 1-4	AGT	27.5701	27.8215	28.2195	27.1551	28.0879	28.0595	28.2319	27.5776	27.6348	27.5691	27.641	27.7689	27.9256	28.0159	27.9228	28.1553	28.3416	27.3906	28	28	59	59	59	53.154	323.31	1358	0.794831
P02765;C9JV77	Alpha-2-HS-glycoprotein;Alpha-2-HS-glycoprotein chain A;Alpha-2-HS-glycoprotein chain B	AHSG	30.2602	30.1745	30.5411	30.1489	30.9088	31.0536	30.8349	29.6939	30.0125	30.4823	30.845	30.4504	30.6855	30.0684	30.6497	30.2843	30.7793	30.4654	24	24	60.5	60.5	60.5	39.324	323.31	2332	0.497909
P02760	Protein AMBP;Alpha-1-microglobulin;Inter-alpha-trypsin inhibitor light chain;Trypstatin	AMBP	27.3602	27.3601	27.715	27.6661	27.6492	27.9775	27.5778	26.753	27.32	26.5756	28.2398	27.2728	28.1522	27.2898	27.5863	27.6665	28.1758	27.277	22	14	56.8	56.8	32.7	38.999	323.31	1320	0.665503
P02743	Serum amyloid P-component;Serum amyloid P-component(1-203)	APCS	25.2774	25.0344	24.8643	25.9071	24.8746	25.4696	25.4362	25.3129	25.0984	24.8611	25.2308	24.7278	25.52	24.7582	25.2765	25.1747	25.2832	25.0004	15	15	46.2	46.2	46.2	25.387	323.31	415	0.27767
P02647;F8W696	Apolipoprotein A-I;Proapolipoprotein A-I;Truncated apolipoprotein A-I	APOA1	32.5285	32.6905	32.3705	32.3855	33.3714	33.3008	33.2372	31.9641	32.3194	32.5899	33.5657	32.5265	33.5302	32.5842	32.7807	32.713	33.2771	32.4402	40	39	84.6	84.6	84.6	30.777	323.31	5017	0.374163
V9GYM3;P02652;V9GYG9;V9GYE3	Apolipoprotein A-II;Proapolipoprotein A-II;Truncated apolipoprotein A-II	APOA2	30.4914	31.1631	30.5449	31.0786	31.9409	31.8444	31.7603	30.3106	30.4332	31.0914	32.1096	30.4996	32.0499	30.6883	30.5933	31.1226	31.6301	31.0211	13	13	57.9	57.9	57.9	14.914	323.31	963	0.64918
P06727	Apolipoprotein A-IV	APOA4	27.5871	27.3763	27.6892	27.2345	28.3676	28.3655	28.514	26.4708	26.8169	27.0846	28.9996	27.609	29.0695	27.6433	27.5227	27.1454	28.6572	27.3966	51	51	86.6	86.6	86.6	45.398	323.31	2925	0.408208
A0A087WTM7	Apolipoprotein B-100	APOB	16.575	16.7407	17.7574	17.9431	17.8833	18.0429	21.2382	15.2244	17.2456	16.3687	18.0713	17.4027	17.822	17.4149	14.7497	17.5395	19.0898	16.4752	3	3	77.1	0.9	0.9	489.83	24.992	87	0.55244
P04114	Apolipoprotein B-100;Apolipoprotein B-48	APOB	26.4437	26.3028	27.4005	27.0336	27.8799	28.3534	27.7279	26.7331	26.8254	26.8763	27.7123	27.1436	28.0136	26.8915	27.1138	26.7275	28.2913	26.7452	413	20	76.7	76.7	3.6	515.6	323.31	19217	0.768316
K7ERI9;P02654	Apolipoprotein C-I;Truncated apolipoprotein C-I	APOC1	28.9031	28.1583	28.3052	26.6707	28.6624	30.2048	28.2605	27.868	28.9055	27.9433	30.2775	27.9131	28.2711	27.9043	28.8562	28.2202	27.5413	29.0716	6	2	31.2	31.2	14.3	8.647	94.52	260	0.987557
B0YIW2;P02656	Apolipoprotein C-III	APOC3	28.2302	28.3406	28.684	29.6421	29.1265	29.3256	28.7446	28.1555	28.1859	28.8249	29.4386	28.3088	29.379	29.0126	29.0548	28.8355	29.6187	28.4708	10	10	49.6	49.6	49.6	12.815	323.31	395	0.249012
K7ER74;P02655	Apolipoprotein C-II;Proapolipoprotein C-II	APOC4-APOC2;APOC2	26.6378	26.3393	28.0351	27.0875	26.6678	27.7925	26.8733	26.4879	27.3024	27.3724	27.2776	26.1926	27.6262	27.6925	26.3325	26.0657	27.4698	25.9721	7	6	38.8	38.8	33.7	20.049	107.29	100	0.668405
C9JF17;P05090	Apolipoprotein D	APOD	27.0918	26.4896	27.1826	26.3662	27.7851	27.939	27.4881	26.5986	26.752	26.0998	27.2293	27.4884	28.0094	26.666	27.3253	26.4993	27.3862	26.2194	8	8	30.7	30.7	30.7	24.158	204.91	187	0.769937
P02649;H0Y7L5;E9PEV4;E7ERP7	Apolipoprotein E	APOE	25.1637	26.1197	27.4694	26.6202	26.0312	27.867	26.1284	26.3255	26.094	25.8043	27.3238	25.8341	26.7216	27.2348	26.7838	26.8808	26.899	25.9593	32	32	80.4	80.4	80.4	36.154	323.31	910	0.596759
Q13790	Apolipoprotein F	APOF	20.9227	19.0764	19.1585	17.9917	23.2052	22.9753	23.8194	21.3705	21.8204	23.04	20.2673	21.3156	22.7137	21.4827	21.8231	19.6783	21.9368	18.4555	7	7	33.4	33.4	33.4	35.399	133.46	41	0.961284
P02749	Beta-2-glycoprotein 1	APOH	28.5527	28.4138	28.5654	27.9809	28.0139	28.6643	28.3125	27.9188	27.9231	27.6775	28.9282	28.0225	29.0611	28.4461	27.8886	28.1614	28.7616	27.7037	32	32	69	69	69	38.298	323.31	1717	0.869117
O14791;O14791-2;O14791-3	Apolipoprotein L1	APOL1	24.3588	24.0855	24.2026	23.6885	25.0996	25.2619	25.121	24.3029	24.7333	23.4203	25.2711	23.9231	24.838	24.1577	24.8392	25.0033	25.4756	24.3118	21	21	53	53	53	43.974	323.31	136	0.883352
O95445	Apolipoprotein M	APOM	25.1955	24.734	25.7734	25.258	26.114	26.1157	26.0831	25.1068	25.126	24.7491	26.1635	25.7799	26.5571	25.9686	25.5022	26.149	26.6598	25.59	13	2	71.3	71.3	25.5	21.253	205.88	233	0.145012
H0YH15;O60306	Intron-binding protein aquarius	AQR	21.5516	21.9	21.0479	20.3436	20.7397	21.5959	21.4739	21.4521	20.9846	21.3961	22.0397	20.5688	21.7923	20.8753	21.4359	21.8917	21.9451	21.1068	1	1	1.4	1.4	1.4	75.811	2.0899	33	0.371463
Q6PL18;Q6PL18-2	ATPase family AAA domain-containing protein 2	ATAD2	20.2875	18.3536	19.4531	19.6732	19.3023	20.0184	20.5181	19.1136	18.9592	18.6665	19.2925	19.2214	19.3029	18.8684	20.312	19.4198	19.1367	18.7845	2	2	2.4	2.4	2.4	158.55	2.9557	24	0.303307
O75882-3;O75882-2;O75882	Attractin	ATRN	22.4941	22.3825	23.0293	23.0186	23.438	23.0883	23.2995	22.0457	22.6122	22.2958	23.8283	22.9828	23.3063	22.3837	23.0812	23.1854	24.02	22.7127	37	37	37.3	37.3	37.3	133.7	323.31	402	0.30206
P25311;C9JEV0	Zinc-alpha-2-glycoprotein	AZGP1	27.5297	26.9384	27.5135	26.957	27.8376	27.6958	27.1929	26.8628	27.0183	26.7818	27.5301	26.545	27.8295	26.8136	26.9082	26.7561	27.2125	26.5866	29	29	65.1	65.1	65.1	34.258	323.31	1303	0.151542
H0YL18;P61769;H0YLF3;F5H6I0	Beta-2-microglobulin;Beta-2-microglobulin;Beta-2-microglobulin form pI 5.3	B2M	22.3147	22.0819	20.6955	22.0282	22.654	22.7542	23.3964	20.8348	22.7818	22.5789	24.708	21.5514	23.0198	22.28	22.1494	22.409	23.7189	22.3768	3	3	34.4	34.4	34.4	13.972	114.41	56	0.198337
P06276;F8WF14;F8WEX7	Cholinesterase;Carboxylic ester hydrolase	BCHE	18.3178	19.3184	18.3872	18.3936	18.3811	18.7451	17.2729	18.484	18.0242	18.6555	18.2208	19.104	19.4773	18.88	19.2048	19.4609	19.6513	19.0446	20	19	33.7	33.7	33.7	68.417	323.31	154	0.00829316
P43251-4;P43251;P43251-3;P43251-2;C9JSN9	Biotinidase	BTD	20.8975	18.5328	21.7194	21.6135	21.6216	21.0236	21.7953	18.7636	20.1283	21.7308	22.1203	21.6484	22.2829	21.174	20.7401	21.9968	22.5759	21.9127	16	16	41.5	41.5	41.5	58.913	323.31	232	0.0274695
Q6P387-2;Q6P387	Uncharacterized protein C16orf46	C16orf46	20.6968	20.1135	19.0444	17.5775	21.2283	21.7456	20.936	19.0209	19.1652	21.359	21.9588	18.8217	21.2991	19.7202	20.2243	20.6212	20.2405	21.0802	1	1	2.6	2.6	2.6	42.764	2.9489	15	0.257762
P02745;X6RLJ0	Complement C1q subcomponent subunit A	C1QA	22.5579	22.1629	21.7136	21.7797	22.2098	23.0075	22.9408	22.1533	22.0005	22.3285	23.2301	21.8987	22.4482	21.8964	21.7073	21.7824	22.2809	22.008	10	10	41.2	41.2	41.2	26.016	247.37	264	0.640318
D6R934;P02746	Complement C1q subcomponent subunit B	C1QB	25.3108	23.3757	25.4478	25.7778	25.7777	25.9087	26.0422	23.6747	25.2311	25.8195	25.7628	25.3435	25.934	24.1037	25.1508	24.8251	25.9369	25.0729	12	12	48.2	48.2	48.2	26.459	314.4	399	0.690189
P02747	Complement C1q subcomponent subunit C	C1QC	25.8537	25.3839	25.9057	25.8639	25.9371	26.4259	26.0117	25.5805	25.8127	25.3129	26.2355	25.2312	26.2326	25.6078	25.5325	25.1937	26.1288	25.1627	8	8	38	38	38	25.773	187.48	312	0.203931
B4DPQ0;P00736;F5H2D0	Complement C1r subcomponent;Complement C1r subcomponent heavy chain;Complement C1r subcomponent light chain	C1R	24.1964	24.0834	24.332	24.3746	24.9412	25.1508	24.6016	23.9862	24.2931	24.2447	24.9611	24.301	24.8187	23.9739	24.1655	24.4221	24.8437	24.5728	49	43	72.6	72.6	65.1	81.889	323.31	1269	0.827411
Q9NZP8	Complement C1r subcomponent-like protein	C1RL	21.9921	20.3812	21.8556	21.979	21.7328	21.3354	21.2746	19.7746	20.2017	21.173	21.6744	20.1306	21.0261	20.4272	20.8257	20.9667	21.6636	21.2758	15	15	37.8	35.9	35.9	53.498	221.58	118	0.65094
P09871;F8WCZ6	Complement C1s subcomponent;Complement C1s subcomponent heavy chain;Complement C1s subcomponent light chain	C1S	24.7179	24.3518	24.7241	25.0629	25.0779	25.8464	24.9482	24.4006	24.6912	24.6707	25.3547	24.9	25.3501	24.4717	24.6164	24.832	25.2826	24.5048	37	2	53.2	53.2	3.8	76.684	323.31	1060	0.926207
P06681;P06681-3;B4DQI1;H0Y3H6;P06681-2;E9PDZ0	Complement C2;Complement C2b fragment;Complement C2a fragment	C2	19.6592	20.1277	19.5808	19.9323	20.0336	21.0366	20.0219	19.9822	20.7058	21.1468	19.7767	19.14	20.063	19.7319	19.632	20.0342	19.9267	19.3502	12	12	59.4	20.1	20.1	83.267	234.52	196	0.317946
P01024	Complement C3;Complement C3 beta chain;C3-beta-c;Complement C3 alpha chain;C3a anaphylatoxin;Acylation stimulating protein;Complement C3b alpha chain;Complement C3c alpha chain fragment 1;Complement C3dg fragment;Complement C3g fragment;Complement C3d fragment;Complement C3f fragment;Complement C3c alpha chain fragment 2	C3	29.9584	30.1947	29.9183	29.7372	30.4269	30.8449	30.6175	29.8691	29.7699	29.6576	30.857	29.5727	30.8077	29.763	29.9596	30.1675	30.8986	29.6414	155	155	84.9	84.9	84.9	187.15	323.31	11422	0.995473
P0C0L4;P0C0L4-2	Complement C4-A;Complement C4 beta chain;Complement C4-A alpha chain;C4a anaphylatoxin;C4b-A;C4d-A;Complement C4 gamma chain	C4A	20.0102	19.8196	19.6071	20.3607	19.337	21.4444	21.7629	19.4665	20.6349	19.4892	17.8619	18.6368	20.9101	19.4969	19.7416	20.1583	19.4122	17.2735	6	5	76.7	5	5	192.78	277.07	274	0.0411766
P0C0L5;F5GXS0	Complement C4-B;Complement C4 beta chain;Complement C4-B alpha chain;C4a anaphylatoxin;C4b-B;C4d-B;Complement C4 gamma chain	C4B	28.0899	27.7813	28.41	28.2799	28.202	29.9655	29.0813	28.3276	28.6355	27.6563	28.9972	27.8967	29.2612	28.2325	28.0924	28.4944	29.0863	28.2048	148	8	77	77	6.9	192.75	323.31	9783	0.745151
P04003	C4b-binding protein alpha chain	C4BPA	27.6366	27.5622	27.8407	27.5841	27.3433	27.8154	27.6461	27.6292	27.4147	26.8374	28.0277	27.1436	28.0112	27.3685	27.2411	27.787	27.8059	27.36	33	33	64.7	64.7	64.7	67.033	323.31	1073	0.515884
P20851-2;P20851;Q5VVQ7	C4b-binding protein beta chain	C4BPB	23.4083	23.5244	23.7339	22.8284	22.8932	23.9147	23.48	23.1631	23.0658	22.8238	23.7804	22.2972	23.7835	23.3051	23.217	23.5223	23.6385	22.9093	9	9	41.8	41.8	41.8	28.286	168.37	134	0.699699
P01031	Complement C5;Complement C5 beta chain;Complement C5 alpha chain;C5a anaphylatoxin;Complement C5 alpha chain	C5	24.9375	24.7243	24.7907	24.8357	24.7814	25.2906	23.9791	24.9313	24.9013	24.4568	25.1651	24.3815	25.4057	24.1234	24.344	24.8299	25.1579	24.4789	113	102	69.7	69.7	65.9	188.3	323.31	2707	0.633165
P13671	Complement component C6	C6	23.6759	23.7035	24.2924	24.0597	24.3799	24.6141	24.5372	23.969	23.9765	23.6049	24.7724	23.3531	24.2994	23.7622	24.1795	24.0086	24.631	23.8577	55	55	60.4	60.4	60.4	104.79	323.31	900	0.675574
P10643	Complement component C7	C7	23.7758	23.4343	24.5471	23.9782	24.4024	24.3808	24.3276	23.3601	24.0541	23.7327	24.0354	24.0653	24.927	23.6817	24.0589	23.738	23.1507	23.0141	56	55	71.6	71.6	71.6	93.517	323.31	1107	0.39495
P07357	Complement component C8 alpha chain	C8A	24.1818	24.2495	24.1366	24.0669	23.9627	24.5144	24.4136	23.8836	23.7507	23.7069	24.1511	23.5751	24.5392	23.8431	23.8513	24.1638	24.3416	23.7091	29	29	63.5	63.5	63.5	65.163	323.31	866	0.312354
P07358;F5GY80;F5H7G1	Complement component C8 beta chain	C8B	25.572	25.4534	25.4102	25.3095	24.6748	25.509	25.7174	25.3906	25.0596	24.78	26.0077	25.2708	25.5247	24.6149	25.3389	25.5784	25.3288	25.3844	43	43	72.4	72.4	72.4	67.046	323.31	1205	0.865117
P07360;Q5SQ08	Complement component C8 gamma chain	C8G	25.0896	25.191	25.2193	24.7719	24.6989	25.2202	25.4405	24.9943	25.1695	24.2333	25.4907	24.7022	25.5563	24.868	24.9533	25.3303	25.4986	25.3149	16	16	71.3	71.3	71.3	22.277	323.31	445	0.921076
P02748	Complement component C9;Complement component C9a;Complement component C9b	C9	26.7624	25.6377	26.3285	25.6515	26.1894	26.429	26.3086	25.9755	26.4322	25.9036	26.5665	25.6692	26.7226	25.5106	26.1017	26.1545	26.4802	25.8564	36	36	53.1	53.1	53.1	63.173	323.31	781	0.660972
P00915;E5RHP7;E5RH81;E5RIF9;E5RG43;E5RFE7	Carbonic anhydrase 1	CA1	18.9405	23.5469	23.4506	25.8714	24.9329	24.5553	24.1597	24.8937	25.1505	21.566	23.4353	24.3549	24.826	22.8018	25.2185	19.9689	24.4445	22.2041	11	11	59	59	59	28.87	238.99	124	0.415641
J3KNB4;P49913	Cathelicidin antimicrobial peptide;Antibacterial protein FALL-39;Antibacterial protein LL-37	CAMP	17.6769	17.053	16.6416	16.5318	19.6192	20.8685	18.9047	18.6016	16.1142	17.2155	19.5755	16.2236	18.432	17.5279	16.5081	16.8842	18.6674	16.4998	8	8	35.8	35.8	35.8	19.591	45.23	25	0.460785
B8ZZL6;E7ENU9;P40121-2;P40121	Macrophage-capping protein	CAPG	23.544	17.2221	23.9131	18.0349	24.8347	25.023	24.7905	18.0693	25.1901	24.1968	19.3711	23.3464	18.0498	19.1403	18.2304	17.243	20.7865	17.6913	2	2	22	22	22	24.086	1.9576	8	0.0957194
P31944	Caspase-14;Caspase-14 subunit p17, mature form;Caspase-14 subunit p10, mature form;Caspase-14 subunit p20, intermediate form;Caspase-14 subunit p8, intermediate form	CASP14	24.2274	24.4464	24.997	23.6605	24.5333	24.885	24.1875	24.2661	24.4142	22.5652	24.4664	23.7095	24.5797	23.8924	24.3486	24.0074	24.2385	23.7301	2	2	9.5	9.5	9.5	27.679	3.0581	37	0.0784946
P08571;D6RFL4	Monocyte differentiation antigen CD14;Monocyte differentiation antigen CD14, urinary form;Monocyte differentiation antigen CD14, membrane-bound form	CD14	21.1358	20.9749	21.0882	20.8146	20.0247	20.9857	21.6435	20.4883	20.885	20.2839	21.6772	20.7252	21.5186	20.3358	21.0441	20.6065	21.5943	20.635	13	13	47.2	47.2	47.2	40.076	321	116	0.859467
O43866	CD5 antigen-like	CD5L	26.8153	25.8888	26.1325	26.5468	27.8348	27.4619	27.1148	26.2248	25.6314	27.1626	26.7705	26.555	26.761	26.5783	26.9772	25.5899	26.6542	25.3696	19	19	63.1	63.1	63.1	38.087	323.31	602	0.673335
P11597;P11597-2;H3BRJ9	Cholesteryl ester transfer protein	CETP	20.1758	19.244	19.5797	16.2572	20.1739	21.6588	20.3648	21.4654	20.6134	18.1316	19.5519	20.4866	21.8501	21.1641	20.1664	20.7485	20.4853	19.0924	12	12	25.4	25.4	25.4	54.756	58.531	64	0.718037
B4E1Z4;P00751	Complement factor B;Complement factor B Ba fragment;Complement factor B Bb fragment	CFB	27.9706	27.4935	27.3903	27.0686	27.4376	28.2914	27.7446	27.3561	27.5413	27.3699	28.4175	26.7303	28.5285	26.9763	27.094	27.439	28.0651	27.2497	107	8	67.5	67.5	7	140.94	323.31	4143	0.851028
P08603	Complement factor H	CFH	28.0126	28.175	28.0136	27.9176	27.8756	28.4774	27.8656	27.9197	27.8937	27.4279	28.5984	27.4703	28.5985	27.793	27.5528	27.9355	28.6106	27.8333	110	61	76.9	76.9	43.1	139.09	323.31	5457	0.83927
Q03591;B1AKG0	Complement factor H-related protein 1	CFHR1	25.4943	24.1078	25.4575	23.9939	24.4165	24.5791	24.9494	22.8319	24.2463	24.7797	25.529	24.6364	25.0165	25.6645	24.9656	24.3114	25.2839	25.0147	9	3	67.3	38.8	9.4	37.65	304.42	193	0.0826666
V9GYE7	Complement factor H-related protein 2	CFHR2	20.3934	20.5497	19.5456	21.5544	20.1814	22.6095	19.8377	20.0526	19.7097	19.2664	20.906	19.0351	20.8695	18.0542	18.9071	20.0585	19.34	20.0957	6	1	51.2	28	7.1	28.912	53.787	52	0.0723136
E7ETH0;G3XAM2;P05156;A0A087X0I2	Complement factor I;Complement factor I heavy chain;Complement factor I light chain	CFI	25.135	24.0256	24.025	23.8822	23.9019	24.6017	24.3481	23.101	23.9683	24.0599	24.8588	23.6538	24.8904	22.932	24.0804	24.4838	24.7236	24.0467	37	37	60.6	60.6	60.6	66.625	323.31	1000	0.774223
P27918;E9PAQ1	Properdin	CFP	25.1437	23.2145	24.9875	25.1999	24.9813	25.5182	25.9813	22.9323	24.3668	25.5539	25.4621	24.9054	25.4783	22.5307	24.2562	24.2087	25.3696	25.1204	16	16	40.5	40.5	40.5	51.276	237.79	264	0.896808
E9PHK0;P05452	Tetranectin	CLEC3B	23.2251	23.0065	23.6688	23.0524	24.246	24.7851	24.2449	21.7444	23.3892	23.0624	24.8558	23.2666	24.6947	22.069	23.1946	23.0843	24.6249	22.8965	15	15	88.8	88.8	88.8	17.794	323.31	294	0.923227
P10909-4;P10909;P10909-5;P10909-2;H0YLK8;P10909-3;H0YC35	Clusterin;Clusterin beta chain;Clusterin alpha chain;Clusterin	CLU	27.2402	27.1244	27.2265	27.6334	27.8927	28.0631	28.2699	26.4588	27.363	27.6397	28.1907	27.2781	28.2214	27.0495	27.289	27.471	28.2857	27.1307	33	33	57.5	57.5	57.5	48.803	323.31	1325	0.57227
Q96KN2	Beta-Ala-His dipeptidase	CNDP1	20.293	22.8276	20.6162	20.6172	20.664	23.0215	22.4311	22.1046	21.5931	18.9182	22.6588	21.7761	21.7947	22.5835	22.6892	22.5739	23.716	21.3152	28	1	62.5	62.5	3.4	56.705	323.31	316	0.464673
P00450;E9PFZ2;H7C5R1	Ceruloplasmin	CP	29.6056	29.8681	29.3624	29.4725	30.3663	30.702	30.4335	29.844	29.601	29.3418	30.6644	29.2827	30.8001	29.6669	29.6165	29.7078	30.6649	29.4148	95	76	83.8	83.8	75.4	122.2	323.31	8865	0.967915
Q96IY4;A0A087WSY5;Q96IY4-2	Carboxypeptidase B2	CPB2	23.3774	23.105	23.1182	23.8717	23.918	23.4458	24.0902	23.2035	23.2985	24.0687	24.2032	23.2461	24.4185	23.0842	23.3791	24.1158	24.1511	23.5234	18	18	53.9	53.9	53.9	48.424	323.31	340	0.153653
P15169	Carboxypeptidase N catalytic chain	CPN1	24.8382	25.0063	25.0735	24.2162	25.5248	25.6341	25.5343	24.8691	24.6181	23.9134	26.0376	24.2736	25.873	24.1792	24.3684	25.499	25.5921	24.64	23	23	63.5	63.5	63.5	52.286	323.31	431	0.743656
P22792	Carboxypeptidase N subunit 2	CPN2	24.0642	23.4098	24.2153	23.6756	25.5284	24.7358	25.3294	23.5666	24.356	24.5327	25.4766	24.1185	25.7327	22.9142	24.0891	24.7081	25.1339	23.5762	20	20	45.7	45.7	45.7	60.556	323.31	433	0.697503
Q5SR44;E9PDY4;P17927;E9PQN4;H0YE06;Q2VPA4-3;Q2VPA4	Complement receptor type 1;Complement component receptor 1-like protein	CR1;CR1L	19.3977	20.2592	17.8795	17.6519	18.226	18.6546	18.7092	17.6312	17.5606	16.6307	19.7726	17.5911	16.5065	16.9148	16.3864	17.6028	19.5016	17.7897	5	5	6.5	6.5	6.5	223.7	4.3266	5	0.137084
P02741;Q5VVP7;P02741-2	C-reactive protein;C-reactive protein(1-205)	CRP	25.4324	18.0465	24.1146	19.8107	19.5415	21.5219	21.3353	25.3501	23.1714	18.0163	17.1701	16.2503	17.7292	18.4107	18.1672	17.6924	18.594	22.2047	7	7	24.6	24.6	24.6	25.038	126.7	49	0.00216207
Q9NQ79-2;Q9NQ79;Q9NQ79-3;Q5T4F6	Cartilage acidic protein 1	CRTAC1	17.9819	18.5253	18.1739	18.21	19.186	19.1984	19.8393	18.1239	19.5156	17.4571	19.5367	16.3752	13.5612	17.4326	14.0376	13.7747	14.0574	14.411	24	24	46.8	46.8	46.8	70.433	150.63	102	0.00072619
A0A087WX75;P0DML3;P0DML2;A0A087WUG6;H0YM39;B1A4H2;P0DML3-3	Chorionic somatomammotropin hormone 2;Chorionic somatomammotropin hormone 1	CSH2;CSH1	23.276	22.7155	23.9066	23.3543	23.7018	23.673	23.7192	23.0173	23.5945	24.9768	22.7056	23.2831	24.088	23.5782	23.9094	23.9154	24.1288	23.0405	5	5	36	36	36	25.513	157.45	79	0.269602
P59666;P59665	Neutrophil defensin 3;HP 3-56;Neutrophil defensin 2;Neutrophil defensin 1;HP 1-56;Neutrophil defensin 2	DEFA3;DEFA1	23.9297	22.9067	22.852	24.5365	28.3168	29.3582	24.2514	29.2257	24.479	22.9582	27.155	27.9204	24.4986	23.7694	22.153	21.9251	28.2092	22.9676	4	4	20.2	20.2	20.2	10.245	17.722	43	0.458717
P50570-5;P50570-4;P50570;P50570-3;P50570-2	Dynamin-2	DNM2	18.6281	18.8933	19.7522	19.9066	19.5179	19.5499	19.6468	17.7053	18.8983	19.4497	19.8082	18.6689	19.7326	17.3554	19.3329	18.9491	20.0125	18.9534	8	6	13.9	13.9	11.4	97.976	12.581	8	0.942338
Q16610;Q16610-4;Q16610-2	Extracellular matrix protein 1	ECM1	22.221	22.2033	23.1912	22.6586	23.032	23.3717	23.1773	22.0473	22.6176	22.3644	23.3442	22.9539	22.9536	22.5422	22.4791	22.5576	23.4127	22.3381	33	33	70.6	70.6	70.6	60.673	323.31	343	0.827363
Q12805-2;Q12805-4;Q12805-3;Q12805	EGF-containing fibulin-like extracellular matrix protein 1	EFEMP1	20.8299	19.6372	20.8605	18.9957	19.9003	19.9233	19.7439	19.3006	19.9555	19.1727	21.2322	21.3454	21.6771	20.5468	18.9011	18.5158	20.4299	16.5377	19	4	52.6	52.6	8.9	53.722	286.93	105	0.884771
E7EUF1;Q13822;Q13822-3;Q13822-2;E5RIA2	Ectonucleotide pyrophosphatase/phosphodiesterase family member 2	ENPP2	16.3069	20.8209	18.6498	18.7835	17.5431	17.7589	18.3167	19.2994	19.8968	20.2056	18.5569	16.7232	18.7172	19.6399	19.0021	17.772	18.9319	17.4783	35	35	55.4	55.4	55.4	101.55	147.8	87	0.946973
P00742	Coagulation factor X;Factor X light chain;Factor X heavy chain;Activated factor Xa heavy chain	F10	21.5746	21.3193	21.3176	19.8171	22.379	22.7248	22.2936	21.008	21.4584	21.9782	22.288	20.5773	22.268	20.3894	20.7316	20.6386	20.5612	19.2817	22	22	44.1	44.1	44.1	54.731	323.31	257	0.212651
P00748	Coagulation factor XII;Coagulation factor XIIa heavy chain;Beta-factor XIIa part 1;Coagulation factor XIIa light chain	F12	26.3107	26.5057	25.918	26.1755	26.5796	26.5902	26.1427	26.1455	25.5492	25.666	27.3041	26.0212	26.8477	26.367	26.2129	26.4963	27.0578	26.5137	29	29	58	58	58	67.791	323.31	662	0.18194
P05160	Coagulation factor XIII B chain	F13B	21.9312	21.1087	22.6361	22.479	22.3324	23.1815	22.74	21.4407	22.0905	21.772	22.9692	21.5882	23.1837	22.1671	22.779	22.3216	22.9589	21.7172	36	36	63.8	63.8	63.8	75.51	323.31	392	0.578587
P00734;E9PIT3	Prothrombin;Activation peptide fragment 1;Activation peptide fragment 2;Thrombin light chain;Thrombin heavy chain	F2	27.9035	27.7148	27.7944	27.8576	28.0838	28.6357	28.6629	27.5533	27.4781	27.6136	28.8132	27.8439	28.7584	27.7784	27.786	27.9366	28.7472	27.6378	61	49	78.6	78.6	65	70.036	323.31	3920	0.547683
P12259	Coagulation factor V;Coagulation factor V heavy chain;Coagulation factor V light chain	F5	17.1206	19.8509	17.2148	18.9583	17.6854	17.1541	19.8649	19.1484	18.9035	17.4741	19.2897	18.7486	20.5218	18.7896	19.5071	20.2656	20.0987	18.8091	78	66	36.7	36.7	31.9	251.7	323.31	412	0.107857
P00740;P00740-2	Coagulation factor IX;Coagulation factor IXa light chain;Coagulation factor IXa heavy chain	F9	24.0914	23.2339	23.6686	23.0937	23.2804	23.8858	23.0142	22.6601	22.4044	23.2534	23.7732	22.9292	24.0532	22.6555	23.7655	23.9569	24.2157	23.0846	20	20	54.7	54.7	54.7	51.778	323.31	248	0.329428
P23142;P23142-2;P23142-3	Fibulin-1	FBLN1	23.9062	23.6955	24.4728	25.1636	25.5965	25.0565	26.1846	24.3248	24.5215	24.5869	25.4954	24.6973	26.4281	24.3189	25.3769	25.7791	25.9313	24.7872	31	10	54.1	54.1	14.9	77.213	323.31	486	0.182938
O75636;O75636-2	Ficolin-3	FCN3	22.8388	23.8834	22.6566	20.6603	24.032	24.1483	25.2334	22.8043	24.1931	23.6288	24.0395	23.396	24.1276	23.3174	23.0613	23.5642	24.6025	23.9648	14	9	68.2	68.2	47.5	32.903	323.31	314	0.450998
Q9UGM5;Q9UGM5-2;E9PG08;F8WEP7	Fetuin-B	FETUB	23.8244	23.791	23.7669	23.8982	24.4345	24.4555	24.5093	23.2887	23.4959	24.3155	23.9065	24.2028	24.6337	23.5853	24.2993	24.4469	24.7936	23.729	18	16	47.9	47.9	38	42.054	236.24	260	0.189134
P02671;P02671-2	Fibrinogen alpha chain;Fibrinopeptide A;Fibrinogen alpha chain	FGA	30.8253	30.9016	30.5377	30.3181	30.5662	31.3812	31.0191	30.5445	30.7855	30.5363	31.4268	30.0466	31.489	30.0168	30.6275	30.7564	31.5749	30.3552	61	61	67.8	67.8	67.8	94.972	323.31	3552	0.981014
P02675;D6REL8	Fibrinogen beta chain;Fibrinopeptide B;Fibrinogen beta chain	FGB	31.2659	31.4228	31.1309	31.0691	31.0431	31.8184	31.5743	31.0629	31.2006	30.8689	31.8966	30.8271	31.9826	30.7311	31.1179	31.2727	32.1914	31.1284	45	45	76.8	76.8	76.8	55.928	323.31	5537	0.817696
P02679-2;P02679;C9JEU5;C9JC84	Fibrinogen gamma chain	FGG	31.0171	31.1322	30.9533	30.7665	30.6073	31.2958	31.1813	30.965	30.9407	30.7146	31.3872	30.4083	31.6414	30.4212	30.8761	31.0923	31.6489	30.8636	33	19	70.5	70.5	47.1	49.496	323.31	1746	0.901874
E9PD35;P35916-1;P35916;P35916-3	Receptor protein-tyrosine kinase;Vascular endothelial growth factor receptor 3	FLT4	16.6646	19.6941	18.2846	18.4036	19.1456	19.0306	18.7637	17.722	17.973	18.5726	19.7541	17.585	19.9089	18.0998	17.0718	16.3912	19.2787	17.4011	16	16	18.8	18.8	18.8	146.45	43.331	27	0.728264
Q9NZ56-2;Q9NZ56	Formin-2	FMN2	21.6155	20.9155	19.4309	22.8795	21.6503	21.9911	22.1772	21.8517	23.0563	21.0451	23.3632	21.3365	20.7984	20.4982	22.4198	22.559	22.9191	21.2737	1	1	4.7	4.7	4.7	36.871	2.0998	22	0.887027
P02751;P02751-8;P02751-3;P02751-14;P02751-15;P02751-17;P02751-7;P02751-9;P02751-11;P02751-6;P02751-4;P02751-12	Fibronectin;Anastellin;Ugl-Y1;Ugl-Y2;Ugl-Y3	FN1	24.698	24.5454	23.9044	23.8812	23.086	23.3171	24.0388	23.4944	24.4032	24.0587	24.2503	24.045	24.1785	23.4408	24.5665	25.0338	25.7386	24.887	101	5	57.4	57.4	3.6	262.62	323.31	1135	0.0846369
P04406-2;P04406;E7EUT5	Glyceraldehyde-3-phosphate dehydrogenase	GAPDH	17.8819	19.4573	18.1957	20.0671	24.9234	25.1577	19.2498	25.5429	22.2845	21.2847	23.2905	24.9322	19.2237	18.7842	19.2941	20.0447	24.6629	19.09	14	14	58.7	58.7	58.7	31.548	323.31	92	0.859168
D6RF35;D6RBJ7	Gc-globulin	GC	25.811	27.026	24.2146	18.0015	25.5609	25.884	20.1264	26.7403	24.9697	17.5904	25.4969	24.8646	25.3637	24.6764	25.8805	26.1184	26.7146	16.7077	2	2	84	2.7	2.7	53.02	15.606	71	0.741775
P02774;P02774-3;P02774-2	Vitamin D-binding protein	GC	29.8903	30.2352	30.0619	29.6297	30.263	30.5709	30.6701	29.8064	30.0164	29.3103	31.0201	29.6568	30.9258	29.8123	30.2486	29.9496	30.892	29.6866	61	6	90.7	90.7	9.1	52.963	323.31	4772	0.870838
P80108	Phosphatidylinositol-glycan-specific phospholipase D	GPLD1	21.3273	22.2883	22.6238	22.6235	23.3052	22.7721	23.1987	22.0977	21.8077	22.2044	23.3846	22.0682	23.219	22.8329	22.6457	22.8069	23.629	22.0196	32	32	49.3	49.3	49.3	92.335	253.47	289	0.302484
A0A087X1J7;P22352	Glutathione peroxidase;Glutathione peroxidase 3	GPX3	22.6729	22.8497	22.7266	22.4549	22.9826	23.4957	23.3287	23.0231	22.4831	23.3209	23.3218	23.1826	23.7694	22.8558	23.5281	23.3944	23.4302	22.9568	9	9	44.9	44.9	44.9	25.402	83.335	246	0.0141609
O75791;B1AH86	GRB2-related adapter protein 2	GRAP2	24.6087	16.3192	25.2504	24.7668	24.8408	24.9794	25.5297	16.8923	24.805	23.4815	25.5722	24.3648	25.3155	17.4594	23.8925	24.5129	25.3161	24.4071	4	4	16.7	16.7	16.7	37.909	5.0521	4	0.64221
P06396;P06396-4;P06396-3	Gelsolin	GSN	25.1867	25.3841	25.6605	25.2093	25.8411	26.1163	25.9588	25.2169	25.2869	24.416	26.6547	25.6057	26.5395	25.7131	25.6664	25.1323	26.6181	25.2881	63	3	74.6	74.6	3.7	85.696	323.31	1925	0.491439
Q14520-2;Q14520	Hyaluronan-binding protein 2;Hyaluronan-binding protein 2 50 kDa heavy chain;Hyaluronan-binding protein 2 50 kDa heavy chain alternate form;Hyaluronan-binding protein 2 27 kDa light chain;Hyaluronan-binding protein 2 27 kDa light chain alternate form	HABP2	25.7283	25.9132	25.3555	25.4226	25.5191	25.5797	25.7645	24.8683	25.3799	25.2906	25.8415	25.1504	26.4903	25.5706	25.7455	25.6995	26.2899	25.1632	25	25	47.9	47.9	47.9	59.864	323.31	574	0.323786
P69905;G3V1N2	Hemoglobin subunit alpha	HBA1;HBA2	28.704	30.747	30.8519	32.6423	32.9296	32.5933	32.7079	31.6565	32.5568	29.5329	32.0316	31.4788	32.9617	30.5319	32.057	28.8077	32.9043	30.2187	12	7	91.5	91.5	69	15.257	323.31	1326	0.436111
P68871	Hemoglobin subunit beta;LVV-hemorphin-7;Spinorphin	HBB	27.4713	29.5058	29.2772	31.3194	31.4441	31.1713	31.0152	30.304	31.0632	29.5232	30.2254	30.0095	31.099	29.0795	30.5056	27.195	31.0372	28.6184	8	8	95.2	61.9	61.9	15.998	323.31	790	0.348077
P02042;E9PFT6;E9PEW8	Hemoglobin subunit delta	HBD	27.1663	29.1321	29.0836	31.1694	30.4456	30.273	29.9523	30.4078	30.9302	27.8469	29.4519	29.8302	30.6103	28.8859	30.5458	27.1279	30.4629	28.307	16	9	92.5	92.5	70.1	16.055	323.31	458	0.315233
D6RAR4	Hepatocyte growth factor activator	HGFAC	19.1811	20.1555	19.5575	19.7295	17.5555	21.4851	20.223	18.2677	17.9538	19.139	18.3152	19.9762	17.6481	19.2678	19.902	19.5068	18.7893	17.0709	19	1	37.3	37.3	1.7	71.482	265.58	155	0.363232
P00738;J3QLC9;P00738-2	Haptoglobin;Haptoglobin alpha chain;Haptoglobin beta chain	HP	32.57	32.4725	31.5748	29.1425	29.9347	31.3883	31.9454	32.3093	32.2383	31.838	32.5351	31.7413	32.3547	31.7928	31.9483	32.2942	32.6489	31.937	30	2	65.3	65.3	3.7	45.205	323.31	3180	0.159944
P00739;P00739-2	Haptoglobin-related protein	HPR	25.2447	26.3006	24.4139	24.098	25.9472	26.5745	26.4808	26.8253	26.1021	25.5118	27.0069	25.4564	26.3563	25.8294	25.5386	26.1085	26.6757	24.5593	8	8	66.1	37.9	37.9	39.029	323.31	133	0.777166
P02790;Q9BS19	Hemopexin	HPX	30.6806	30.2189	30.2491	30.1895	30.8869	30.9103	30.7446	29.9739	29.9372	30.1293	31.0617	30.1962	30.9053	30.0861	30.2246	30.3019	30.9469	30.0833	50	50	81.8	81.8	81.8	51.676	323.31	6016	0.932717
P04196	Histidine-rich glycoprotein	HRG	26.6777	26.7396	26.0835	26.0016	26.8671	26.326	26.512	24.8258	26.3718	24.743	27.4717	22.9831	25.1474	26.5339	25.0993	25.8491	26.7068	25.1473	33	33	64	64	64	59.578	323.31	1132	0.142146
P14625	Endoplasmin	HSP90B1	19.3821	18.6169	17.7472	18.4392	19.1418	20.0643	18.0672	16.8172	18.8286	17.5476	20.5675	18.1307	21.1301	18.1949	19.5167	18.4071	20.119	19.4473	35	33	49.7	49.7	47.9	92.468	100.31	83	0.220682
P35858;P35858-2	Insulin-like growth factor-binding protein complex acid labile subunit	IGFALS	24.4425	24.9598	25.5631	25.2362	25.7841	25.6882	25.851	24.3058	24.8127	24.7877	26.0403	24.9766	25.901	25.0185	25.3547	25.6145	26.1298	24.9594	29	29	49.4	49.4	49.4	66.034	323.31	950	0.373228
P01876	Ig alpha-1 chain C region	IGHA1	30.529	30.6224	30.6294	30.388	30.7584	31.3007	31.246	30.7573	30.8177	31.0503	31.4516	31.4867	30.8653	29.868	30.2171	30.0214	31.0004	30.133	16	6	63.2	63.2	36	37.654	323.31	2107	0.65379
A0A075B6N7	Immunoglobulin heavy constant alpha 2	IGHA2	19.1824	19.0613	27.5961	26.4962	25.017	26.3939	26.5348	17.7721	26.3766	26.2085	17.909	28.0914	25.5331	22.5517	17.3894	17.8741	27.947	25.9881	4	4	57.6	14.4	14.4	36.591	323.31	82	0.785646
P01877	Ig alpha-2 chain C region	IGHA2	27.581	28.1467	24.6617	23.287	25.153	26.4333	24.2313	27.5186	23.1722	25.1041	27.6978	24.9678	25.9913	25.9757	27.4451	26.3967	24.3701	25.4633	4	1	61.8	30.9	7.4	36.526	323.31	293	0.632214
P01880;P01880-2;A0A087WUS7	Ig delta chain C region	IGHD	20.1219	19.2311	17.1539	17.6297	19.3501	18.0391	21.7385	20.0178	25.4387	23.891	20.8655	27.4862	18.0627	17.4294	21.3519	23.2218	20.249	21.4818	13	13	49.2	49.2	49.2	42.253	285.15	52	0.216305
A0A087WV47	Ig gamma-1 chain C region	IGHG1	32.9137	32.5171	32.6442	32.8107	32.4881	33.0935	33.5862	32.296	33.0993	32.2329	33.6253	32.5843	33.3091	32.5257	32.7771	32.478	33.1744	32.2256	29	2	58.4	58.4	3.4	51.153	323.31	7016	0.789067
A0A087WYC5;P01857	Ig gamma-1 chain C region	IGHG1	24.4378	20.3509	23.3418	24.0316	23.6541	18.7599	23.7409	19.0351	24.449	21.2571	24.5419	23.861	20.8121	23.0417	23.8028	23.1381	20.968	24.0186	1	1	54.1	2.3	2.3	52.426	36.033	18	0.665062
P01859	Ig gamma-2 chain C region	IGHG2	31.1592	30.6676	30.8416	30.9699	31.7353	31.5101	31.7717	30.3276	30.9862	30.8532	31.2577	30.4762	31.0469	30.1633	30.3045	30.7934	31.8335	30.2246	11	9	62.9	43.9	35.9	35.9	323.31	2492	0.190576
A0A087WXL8	Ig gamma-3 chain C region	IGHG3	29.9488	29.506	29.8422	30.3024	30.2904	30.3127	30.2773	29.3112	30.7366	29.5902	29.9937	30.1677	30.0904	29.3995	29.4161	29.7007	30.5937	29.5537	12	1	46	33.8	2.9	56.889	323.31	1107	0.280068
P01861	Ig gamma-4 chain C region	IGHG4	30.2605	27.9913	29.4597	30.0771	29.4282	29.6527	30.4747	28.4553	29.8183	28.5744	30.0201	29.6192	31.0583	30.4369	29.8325	29.8604	30.0313	29.1401	9	9	69.7	44	44	35.94	323.31	827	0.377148
A0A087WU91	Immunoglobulin heavy variable 3-49	IGHV3-49	23.8637	24.7056	23.4917	23.5231	23.0018	23.6228	25.459	24.3294	25.0818	25.1202	24.8321	23.7717	25.0049	24.8538	24.0722	22.895	23.6713	23.8179	4	4	46.5	38.6	38.6	12.332	13.943	52	0.778963
A0A087WW89	Immunoglobulin heavy variable 3-72	IGHV3-72	28.6516	28.2506	27.9669	28.5098	29.3857	29.1115	29.3232	27.9899	28.6929	29.5157	29.2011	27.6747	28.7591	28.2841	28.347	27.7779	28.8297	27.4534	7	4	88.1	88.1	47.5	11.167	311.95	421	0.455144
A0A075B7D8	Immunoglobulin heavy variable 3/OR15-7 (pseudogene)	IGHV3OR15-7	23.8556	24.164	20.9431	23.7649	24.6492	24.9951	25.1021	23.3133	24.538	23.5886	25.1201	23.2643	24.9668	23.3167	24.066	23.5854	24.9827	23.3247	1	1	20.2	9.2	9.2	13.08	16.637	32	0.844573
A0A075B7F0	Immunoglobulin heavy variable 3/OR16-10 (non-functional)	IGHV3OR16-10	21.3571	23.3585	22.3535	21.1724	23.9119	22.9873	23.3521	23.3835	22.4549	19.912	22.8988	21.1411	22.4614	22.077	22.0003	22.3268	22.9558	21.346	2	1	35.3	25.9	16.4	12.579	6.9217	5	0.0949817
A0A075B7B8	Immunoglobulin heavy variable 3/OR16-12 (non-functional	IGHV3OR16-12	26.1544	24.7662	24.0233	24.0871	26.3793	25.5418	26.1154	24.71	25.9012	24.386	26.4632	25.8766	25.9553	25.4818	26.7036	25.6824	25.9794	25.0905	1	1	18.8	9.4	9.4	12.874	10.743	63	0.270932
A0A075B7E8	Immunoglobulin heavy variable 3/OR16-13 (non-functional)	IGHV3OR16-13	27.9346	27.5175	27.2375	27.4732	28.5214	28.8202	28.7499	27.7507	28.8997	27.3972	28.9131	26.7953	28.7738	26.8748	25.4198	27.2643	28.5106	27.0939	3	2	31.6	31.6	22.2	12.904	74.673	106	0.151252
A0A087WSY4	Immunoglobulin heavy variable 4-30-2	IGHV4-31	21.8649	22.9117	20.7685	21.9033	18.4715	22.941	23.2936	23.4801	24.4488	22.0015	23.1187	20.4618	23.6261	23.5622	22.7538	22.6071	20.0651	21.9272	2	1	19.5	19.5	5.9	13.025	69.529	113	0.995188
P01591;D6RD17;D6RHJ6	Immunoglobulin J chain	IGJ;JCHAIN	27.5254	27.1855	26.8855	27.1009	27.7064	27.684	27.0367	27.3148	26.7351	27.4885	27.5158	27.0253	26.7976	26.7774	27.4364	26.0932	27.1539	25.4738	8	8	43.4	43.4	43.4	18.098	124.28	215	0.158778
A0A087WTX5;P01834;A0A075B6H6	Ig kappa chain C region	IGKC	18.8953	19.5857	19.1272	21.8187	18.3566	22.1271	24.2196	17.776	20.582	21.4748	21.0784	21.3404	20.7953	20.1456	20.0177	20.106	19.8349	20.2919	2	1	53.4	14.4	7.6	25.624	12.348	27	0.696989
A0A087X1V9;P01617	Ig kappa chain V-II region TEW	IGKC	28.2706	27.8924	27.5487	28.7709	28.4531	28.4388	29.06	27.3234	28.6143	28.7157	29.3347	27.4515	29.2327	27.2568	27.7672	26.9522	29.1721	27.295	2	1	43.1	43.1	23.5	11.043	233.26	183	0.728388
A0A087WYL9;A0A087WWV8	Immunoglobulin Kappa Variable 1-8	IGKC;IGKV1-8	19.5484	19.7234	19.6185	22.3348	22.8061	23.2223	21.2309	22.1969	23.8801	21.1401	20.709	21.5426	19.2389	18.4849	19.4376	20.5259	20.6718	22.3033	3	2	60.3	20.9	14.1	25.631	75.526	89	0.10653
A0A087WVN6;A0A075B6S5	Immunoglobulin kappa variable 1-27	IGKV1-27	22.4146	22.9495	22.4099	22.9433	23.035	22.6742	23.8108	21.0025	23.7743	21.771	23.2184	21.5991	24.0935	22.5272	22.3765	22.7974	18.7366	22.621	2	2	59.8	18.6	18.6	10.372	57.428	23	0.319796
A0A075B6S8;P01602	Ig kappa chain V-I region HK102	IGKV1-5	24.79	24.577	24.3091	25.3822	27.1083	26.5179	27.2357	24.7046	26.9	25.6133	26.4938	24.4897	26.0424	24.9408	25.3675	25.2951	25.878	25.5244	3	2	24.8	24.8	15.4	12.781	140.08	58	0.646618
A0A075B6S3;P06310	Ig kappa chain V-II region RPMI 6410	IGKV2-30	25.6404	24.9681	25.0448	26.4952	26.4736	27.2129	26.8853	24.5399	25.977	25.8506	26.9022	24.6821	26.9451	24.6036	25.7835	25.4913	27.0765	24.819	3	3	20	20	20	13.185	29.469	51	0.794027
A0A075B6R9	Probable non-functional immunoglobulin kappa variable 2D-24	IGKV2D-24	25.7925	25.0658	25.167	27.1336	26.5459	26.4198	26.4916	25.9861	24.9891	26.4852	26.9148	26.7563	27.9413	24.7745	26.5353	18.6745	27.4369	24.9195	3	3	38.3	38.3	38.3	13.079	135.48	40	0.721835
A0A087X0P6;A0A075B6S2	Immunoglobulin kappa variable 2D-29	IGKV2D-29	27.0008	26.3508	25.704	26.6044	27.0728	26.8545	28.3074	27.3891	26.5665	27.1685	27.2625	25.8956	27.0953	25.9027	27.1137	26.8364	27.1479	26.569	4	3	53.9	53.9	53.9	11.192	285.44	116	0.755202
A0A087WZW8	Immunoglobulin Kappa Variable 3-11	IGKV3-11	31.7867	31.7227	30.7098	31.846	31.8846	32.8397	33.2345	32.0704	31.3773	31.8229	32.6872	31.8146	32.3905	31.6352	31.704	31.6585	32.7466	31.0639	14	3	65.2	65.2	25.8	25.6	323.31	3237	0.985316
A0A087WSY6	Immunoglobulin kappa variable 3D-15	IGKV3D-15	24.2243	23.6571	22.6391	23.3423	23.5744	22.7996	24.6854	23.5368	24.6492	24.8945	24.5878	24.0586	22.8555	23.6064	22.231	23.3625	23.0036	23.9292	1	1	25.9	7.8	7.8	12.631	2.6269	22	0.865499
P01625;P06312;P06313	Ig kappa chain V-IV region Len;Ig kappa chain V-IV region;Ig kappa chain V-IV region JI	IGKV4-1	28.2453	28.5837	27.9918	28.473	28.67	28.5967	29.5246	28.2814	29.0016	28.5352	28.8249	27.9659	28.5256	28.4404	27.906	28.1384	28.6599	28.2219	4	1	36.8	36.8	15.8	12.64	235.33	547	0.212371
A0A087WYR4	Immunoglobulin lambda-like polypeptide 5	IGLL5	31.019	30.8293	30.5892	30.5997	31.5724	31.6496	31.8138	30.5138	30.9936	31.0759	31.9087	30.4408	31.6254	30.4256	31.0647	30.454	31.6439	30.0279	12	1	46.4	46.4	3.4	24.83	323.31	913	0.717827
A0A075B6J0	Immunoglobulin lambda variable 1-40	IGLV1-40	24.7858	24.4564	24.8013	25.0533	24.8896	24.3431	25.4266	24.7045	25.2373	24.3311	25.3484	23.4942	24.7172	24.414	24.2299	23.3017	24.9127	24.9294	1	1	13.4	13.4	13.4	12.389	8.5679	9	0.0952467
A0A075B6I8	Immunoglobulin lambda variable 1-47	IGLV1-47	25.9316	25.4841	24.9628	25.3911	26.8534	26.6196	26.6581	25.4301	26.6796	25.2662	26.8367	25.6006	27.0187	25.4888	25.639	25.4716	26.1653	25.9907	2	2	24.8	13.7	13.7	12.283	31.137	43	0.853393
A0A075B6I5;P01702;P06316	Ig lambda chain V-I region NIG-64;Ig lambda chain V-I region BL2	IGLV1-51	25.8555	23.4527	25.0177	26.0772	25.7503	25.3644	25.9961	25.1228	26.3898	24.5161	27.6955	24.5218	26.0396	24.9137	25.2632	25.1452	25.8986	24.0673	5	4	37.2	37.2	37.2	12.619	20.637	37	0.820962
A0A075B6J9	Immunoglobulin lambda variable 2-18	IGLV2-18	24.2492	25.6896	24.2527	25.2035	26.7799	25.4528	25.6057	25.6436	24.2673	24.4275	24.9743	25.2259	24.6575	23.775	23.2821	22.984	25.1442	24.5515	3	3	28.3	28.3	28.3	12.705	19.12	34	0.0352282
A0A075B6K4	Immunoglobulin lambda variable 3-10	IGLV3-10	24.0848	25.1406	25.0936	23.0438	24.2994	23.3977	24.7364	23.5548	25.9968	25.2448	24.7626	23.1913	24.6954	25.6964	24.034	23.583	25.1048	23.7259	5	3	35	35	28.2	12.629	12.936	28	0.859908
P01714;A0A075B6J8	Ig lambda chain V-III region SH	IGLV3-19	23.2362	21.8481	19.7218	19.1319	24.4111	24.7266	25.0039	20.9436	18.5258	23.723	25.3743	16.1166	20.4231	20.7205	21.3834	20.7188	19.5928	21.2368	3	3	34.3	34.3	34.3	11.392	16.109	15	0.455065
A0A075B6J4	Immunoglobulin lambda variable 3-25	IGLV3-25	22.4753	23.0738	20.4329	23.5339	23.4259	22.5815	22.5275	22.9898	23.5187	19.555	18.7557	19.1915	23.0599	22.2156	21.6941	21.8622	18.8893	22.7296	1	1	36.6	17.9	17.9	12.011	17.02	6	0.013736
A0A075B6J3	Immunoglobulin lambda variable 3-27	IGLV3-27	26.874	26.2768	25.1039	25.7654	26.6451	26.9401	26.9565	26.1137	26.9869	25.5802	27.7343	25.0425	26.7456	25.9278	26.7938	25.2109	26.1106	25.6325	3	2	32.7	32.7	23	12.165	33.095	59	0.388397
A0A075B6K5	Immunoglobulin lambda variable 3-9	IGLV3-9	23.5869	23.6031	23.8442	23.443	23.5708	24.349	24.1151	23.8555	24.1663	24.9222	24.6924	24.1234	23.7813	23.7374	24.3559	23.5915	23.6556	24.184	4	3	40	40	26.1	12.332	165.43	57	0.160015
A0A075B6H9	Immunoglobulin lambda variable 4-69	IGLV4-69	26.6788	26.0418	26.6169	27.1819	27.2894	26.4809	26.5319	26.2868	27.5332	25.4343	27.056	24.4437	26.4327	26.1991	26.6603	24.6987	26.0956	25.7474	3	3	36.1	36.1	36.1	12.773	183.78	82	0.018807
A0A075B6I9;P04211	Ig lambda chain V region 4A	IGLV7-46	25.3862	25.0824	24.9166	24.3233	25.8096	24.904	25.293	24.8213	25.2567	26.0541	25.0261	24.1388	25.5519	24.3649	24.8196	24.1911	25.1274	23.9709	2	2	13.7	13.7	13.7	12.468	2.4199	23	0.315747
A0A075B6I0	Immunoglobulin lambda variable 8-61	IGLV8-61	25.0879	24.4089	17.1458	25.3498	27.3088	27.0083	18.3345	19.471	26.1594	25.303	23.9193	24.9893	25.2306	16.2487	24.7604	17.1157	26.5643	26.0875	3	3	20.3	20.3	20.3	12.901	7.555	16	0.997359
P19827;P19827-3	Inter-alpha-trypsin inhibitor heavy chain H1	ITIH1	26.3035	26.8021	26.4474	27.0971	27.288	27.4251	27.2175	26.2538	26.602	27.1082	27.5788	26.3759	27.5217	26.6521	26.9205	26.9969	27.7717	26.6706	54	8	65.9	65.9	9.2	101.39	323.31	3466	0.285305
P19823;A0A087WTE1	Inter-alpha-trypsin inhibitor heavy chain H2	ITIH2	27.0929	27.3995	27.5486	27.5637	28.6129	28.7497	28.2875	26.942	27.3907	27.3415	28.4986	27.265	28.532	27.3204	27.7808	27.7841	28.8074	27.2193	58	1	60.1	60.1	2.3	106.46	323.31	4139	0.727413
Q06033-2;Q06033;A0A087WW43;E7ET33	Inter-alpha-trypsin inhibitor heavy chain H3	ITIH3	24.0135	24.3111	23.8366	23.673	24.0754	25.0964	24.6654	24.1832	24.5811	24.0034	25.2766	22.1534	24.9048	23.2089	24.1423	24.8436	24.964	23.6313	40	33	52.4	52.4	47.2	99.326	323.31	762	0.698006
B7ZKJ8	ITIH4 protein	ITIH4	27.0894	27.3555	26.7889	27.1603	27.7493	28.3828	28.2068	27.0279	27.291	27.7298	28.0213	27.1232	28.4685	27.0591	26.8237	27.4536	28.0786	27.0411	73	2	66.7	66.7	1.7	103.88	323.31	3865	0.756646
Q14624	Inter-alpha-trypsin inhibitor heavy chain H4;70 kDa inter-alpha-trypsin inhibitor heavy chain H4;35 kDa inter-alpha-trypsin inhibitor heavy chain H4	ITIH4	21.1267	16.6745	19.7946	21.0969	20.5236	22.203	21.4117	19.0937	21.0605	20.8146	21.0712	20.2374	21.5995	18.0556	20.7471	20.9876	20.8348	20.8172	2	2	66.6	1.2	1.2	103.36	3.5648	12	0.711479
H0YAC1;P03952;E9PBC5	Plasma kallikrein;Plasma kallikrein heavy chain;Plasma kallikrein light chain	KLKB1	24.4562	24.6346	24.8774	24.7422	25.5981	25.5764	26.1674	24.4914	24.5024	24.8797	25.7839	24.5267	25.7985	24.5735	25.1936	25.3578	25.605	24.9859	47	36	69.1	69.1	54.5	76.773	323.31	954	0.492304
P01042	Kininogen-1;Kininogen-1 heavy chain;T-kinin;Bradykinin;Lysyl-bradykinin;Kininogen-1 light chain;Low molecular weight growth-promoting factor	KNG1	27.6982	27.8963	27.9383	27.6847	28.1286	28.4476	28.5001	26.9679	27.4744	27.579	28.4413	27.4459	28.5356	27.7796	27.7106	28.0193	28.5482	27.4488	45	7	51.6	51.6	11	71.957	323.31	2529	0.702643
P01042-2;P01042-3	Kininogen-1;Kininogen-1 heavy chain;T-kinin;Bradykinin;Lysyl-bradykinin;Kininogen-1 light chain;Low molecular weight growth-promoting factor	KNG1	26.063	24.1089	26.0075	25.5816	27.2109	27.2589	27.1026	23.8951	26.6971	26.2264	27.3439	26.2339	27.3917	24.2267	26.4618	26.5849	27.5256	25.8736	4	4	68.1	7	7	47.883	32.554	101	0.430951
P18428	Lipopolysaccharide-binding protein	LBP	23.9605	23.265	24.3351	23.2263	24.6161	24.9394	24.249	23.4638	23.272	24.0849	24.031	22.0893	24.7657	22.8597	23.3601	23.2307	24.1003	23.532	14	14	35.8	35.8	35.8	53.383	323.31	267	0.302437
P04180;J3QSE5	Phosphatidylcholine-sterol acyltransferase	LCAT	18.9401	18.8795	17.7733	19.0195	20.2598	19.5191	19.5351	19.6325	18.2542	18.9046	19.4504	17.0783	19.0219	18.7625	19.3111	20.0301	20.2599	19.6258	10	10	28.2	28.2	28.2	49.577	64.155	44	0.862364
Q08380	Galectin-3-binding protein	LGALS3BP	21.4832	24.3861	24.4625	23.295	24.1317	24.6617	24.3993	23.5851	23.8966	22.6573	25.5138	23.8534	23.9255	23.7683	24.987	24.7202	25.2924	24.0478	15	15	33.2	33.2	33.2	65.33	314.34	208	0.279867
P08519	Apolipoprotein(a)	LPA	23.421	17.417	21.5581	16.0839	20.846	21.555	18.866	21.9412	21.5343	17.609	18.6156	19.8843	21.964	20.0899	20.3947	19.8171	21.3209	20.3166	25	25	43.3	42.9	42.9	501.31	242.4	129	0.698908
P02750	Leucine-rich alpha-2-glycoprotein	LRG1	26.1802	25.3247	25.5769	24.2331	25.0686	26.1247	25.6627	25.5015	25.3442	24.8724	25.3337	24.6118	25.846	24.6931	25.0195	25.0716	26.0356	24.4622	16	16	54.2	54.2	54.2	38.177	323.31	590	0.216486
P51884	Lumican	LUM	23.682	23.759	23.7605	23.762	24.2013	24.0823	23.7899	23.2549	23.8043	22.7088	24.7155	23.7769	24.4141	23.5717	24.0418	23.8392	24.8306	23.6344	17	12	51.2	51.2	30.8	38.429	323.31	484	0.506072
P48740	Mannan-binding lectin serine protease 1;Mannan-binding lectin serine protease 1 heavy chain;Mannan-binding lectin serine protease 1 light chain	MASP1	18.4134	19.4769	18.6906	19.1378	20.3272	20.9113	21.0629	20.0379	17.5205	17.8058	20.6116	15.7751	19.3704	17.3304	17.428	17.7108	20.798	16.3274	9	9	44.8	13.7	13.7	79.246	118.58	52	0.0697975
P48740-2;P48740-4	Mannan-binding lectin serine protease 1;Mannan-binding lectin serine protease 1 heavy chain;Mannan-binding lectin serine protease 1 light chain	MASP1	17.1907	19.5559	20.1448	18.5151	18.9736	19.5176	19.2082	18.5602	19.3504	18.0468	20.3449	17.3186	16.4523	18.0884	17.3398	17.5409	20.6965	18.5866	28	11	51.8	50.7	22	81.859	296.65	142	0.200581
O00187	Mannan-binding lectin serine protease 2;Mannan-binding lectin serine protease 2 A chain;Mannan-binding lectin serine protease 2 B chain	MASP2	19.3986	19.0512	19.0641	18.9681	20.0716	19.3651	19.4997	19.134	19.5083	19.0484	19.3429	18.9231	18.9225	19.0279	18.9007	19.3647	19.9285	18.8154	25	16	49	49	35.6	75.702	113.39	72	0.242336
P11226	Mannose-binding protein C	MBL2	18.2404	16.641	22.254	21.2025	21.8198	19.1256	21.4989	18.9126	20.7167	20.7539	18.4754	17.1322	16.5245	17.3679	19.9139	21.6792	20.4625	19.2376	12	12	47.2	47.2	47.2	26.143	86.244	59	0.27519
Q9BUN1	Protein MENT	MENT	19.3183	17.5211	15.8554	15.9724	18.7523	19.5709	17.5585	17.5955	16.1734	16.128	19.5518	14.6694	19.2666	18.7309	17.8769	17.4352	18.9816	16.1348	1	1	4.4	4.4	4.4	36.769	7.0512	5	0.945569
P22897	Macrophage mannose receptor 1	MRC1	20.9896	20.969	20.0231	20.6172	21.9735	22.0002	21.6833	20.8697	20.6236	19.4971	22.1242	20.8719	21.4618	21.9383	20.3203	19.6315	21.3522	21.0038	38	38	33	33	33	166.01	105.77	64	0.66047
G3XAK1;P26927	Hepatocyte growth factor-like protein;Hepatocyte growth factor-like protein alpha chain;Hepatocyte growth factor-like protein beta chain	MST1	21.2467	20.4054	20.831	20.848	20.2065	20.916	21.7795	20.5577	20.6871	21.5131	21.7265	20.7908	22.2507	20.3003	20.9895	21.604	22.7581	21.6336	38	38	62.6	62.6	62.6	81.998	323.31	319	0.0345589
E9PLK3;P55786;P55786-2	Puromycin-sensitive aminopeptidase	NPEPPS	18.9619	19.8332	18.402	19.3851	19.4284	19.1621	19.4979	18.4999	18.0853	18.4395	18.6158	18.1857	19.5783	18.6118	19.532	19.8308	18.8704	19.556	18	18	22.6	22.6	22.6	102.99	33.378	27	0.98896
E7EX60;Q5T7F0;E9PEP6;O14786-3;O14786-2;O14786;Q5JWQ4;Q5JWQ6	Neuropilin-1	NRP1	19.3673	18.3591	18.9784	18.3789	19.6889	19.8294	19.6789	18.528	18.769	17.7969	20.2575	18.5503	20.1042	20.6673	17.7814	18.2546	18.1289	18.6486	22	22	48.5	48.5	48.5	72.093	105.38	79	0.720027
H7C386;Q9BW91	ADP-ribose pyrophosphatase, mitochondrial	NUDT9	23.923	22.6856	23.2545	23.3438	22.5325	23.4991	22.6912	19.9727	22.7746	22.0958	22.9591	22.9894	23.7967	21.89	23.9054	23.8524	23.7162	22.9992	1	1	12	12	12	31.539	2.0668	18	0.401642
P02763	Alpha-1-acid glycoprotein 1	ORM1	31.2384	30.3702	29.8916	29.5555	30.0411	31.0388	31.1317	29.8474	30.2964	29.2841	31.295	29.5021	30.8477	29.5377	29.7031	30.2661	30.4514	29.9368	7	7	47.3	32.8	32.8	23.511	323.31	1013	0.360765
P19652	Alpha-1-acid glycoprotein 2	ORM2	30.1673	29.6459	28.984	28.9875	29.5325	29.6163	29.7951	29.0907	29.3225	29.1642	30.3925	28.8497	30.143	28.2636	28.7576	28.9725	29.9431	29.1307	11	8	48.3	48.3	33.8	23.602	323.31	774	0.54202
Q13219	Pappalysin-1	PAPPA	22.2591	22.7809	24.2053	22.9089	22.9514	23.1479	25.0373	23.1518	23.06	21.2914	23.8207	19.559	22.7077	21.5031	21.4663	22.1594	25.0613	22.6875	30	30	26.1	26.1	26.1	180.97	323.31	279	0.104645
Q9UHG3;Q9UHG3-2;F8W8W4	Prenylcysteine oxidase 1	PCYOX1	17.4466	19.6179	16.5637	20.8968	18.8096	19.4557	17.5254	20.3648	18.256	16.2226	20.8204	17.872	20.8122	19.8524	19.9669	19.5201	20.8396	19.9192	20	20	54.3	54.3	54.3	56.639	184.39	90	0.294099
Q5VU43;Q5VU43-4;A0A087WVF8;A0A087WX83;A0A075B749;Q5VU43-6;Q5VU43-7;Q5VU43-3;E9PJU0;Q5VU43-11;Q5VU43-10	Myomegalin	PDE4DIP	19.5628	19.7162	19.7916	19.3673	19.6158	19.2786	19.7617	19.2122	19.0871	19.8589	20.0568	19.2154	19.8558	19.1872	19.7807	19.8532	19.687	18.8908	4	4	1.9	1.9	1.9	265.08	4.6791	52	0.495804
P02776	Platelet factor 4;Platelet factor 4, short form	PF4	23.9572	23.8649	24.0851	23.7593	24.6994	26.433	24.2689	25.5002	24.7768	25.2803	27.0602	25.362	17.4544	18.3204	23.9365	22.2123	25.2738	24.5331	5	3	36.6	36.6	12.9	10.845	28.923	78	0.265006
Q96PD5;Q96PD5-2	N-acetylmuramoyl-L-alanine amidase	PGLYRP2	24.6055	24.3598	25.6234	24.9598	25.7439	26.2474	25.5449	24.1778	25.0603	24.2982	25.5344	24.981	25.9838	24.8707	24.7002	25.0274	25.8039	25.409	26	19	59.4	59.4	42.4	62.216	323.31	952	0.915375
Q6UXB8;Q6UXB8-2	Peptidase inhibitor 16	PI16	18.619	18.0084	18.543	17.5198	18.1355	17.4099	20.6976	18.0478	17.425	18.5663	19.936	16.5573	21.1094	18.4618	18.2472	18.8098	21.0223	16.2597	13	13	28.3	28.3	28.3	49.471	122.06	91	0.456238
P00747	Plasminogen;Plasmin heavy chain A;Activation peptide;Angiostatin;Plasmin heavy chain A, short form;Plasmin light chain B	PLG	28.471	28.7667	28.6977	28.4253	28.8211	29.0584	29.0749	28.4986	28.705	28.2059	29.461	28.5203	29.278	28.5724	28.5786	28.2796	29.5595	28.5656	86	66	80.9	80.9	70.4	90.568	323.31	4230	0.770531
P55058;P55058-4;P55058-3;P55058-2	Phospholipid transfer protein	PLTP	20.7954	19.0498	21.0982	20.8614	22.5958	19.5419	20.8033	18.2846	19.6092	20.1125	22.316	21.8768	21.6109	19.419	21.1707	21.4423	22.4082	20.0166	16	16	35.9	35.9	35.9	54.739	195.86	84	0.144007
P27169	Serum paraoxonase/arylesterase 1	PON1	25.7405	26.6256	26.2701	26.5602	27.1352	27.1998	27.6681	26.0452	25.853	26.2637	27.7856	26.3637	27.6102	26.1267	26.6607	26.6755	27.4124	26.4192	16	16	70.7	70.7	70.7	39.731	323.31	666	0.427385
P02775	Platelet basic protein;Connective tissue-activating peptide III;TC-2;Connective tissue-activating peptide III(1-81);Beta-thromboglobulin;Neutrophil-activating peptide 2(74);Neutrophil-activating peptide 2(73);Neutrophil-activating peptide 2;TC-1;Neutrophil-activating peptide 2(1-66);Neutrophil-activating peptide 2(1-63)	PPBP	17.3453	21.5325	21.0167	18.9101	21.3745	22.0434	21.1925	23.4096	22.107	22.9037	24.6684	23.2542	17.4452	19.1213	17.6307	15.9955	21.9977	21.1616	9	9	47.7	47.7	47.7	13.894	160.58	112	0.659219
P32119;A6NIW5	Peroxiredoxin-2	PRDX2	19.626	20.4447	18.4557	23.6954	21.8861	20.6902	21.7504	22.1317	22.9199	20.4522	17.7281	22.0185	22.7651	18.4424	22.9579	17.3067	21.389	15.4785	15	14	71.7	71.7	66.2	21.892	67.823	65	0.185555
P13727;P13727-2	Bone marrow proteoglycan;Eosinophil granule major basic protein	PRG2	24.7117	25.0107	25.8742	23.8725	25.2071	25.3646	26.397	25.2935	25.0655	24.2594	25.1199	24.0434	24.7456	24.0917	24.3939	24.9423	25.7843	25.0855	10	10	49.1	49.1	49.1	25.205	87.734	145	0.132239
E7END6;P04070;P04070-2;H7BYX9	Vitamin K-dependent protein C;Vitamin K-dependent protein C light chain;Vitamin K-dependent protein C heavy chain;Activation peptide	PROC	21.0368	20.937	20.821	21.3022	21.8941	21.74	21.7765	17.6151	21.1721	21.1652	22.1222	20.6535	21.3789	21.0774	21.6202	22.0154	21.0551	21.5198	17	17	41	41	41	55.389	323.31	181	0.314138
P07225;G5E9F8	Vitamin K-dependent protein S	PROS1	23.8364	23.6291	23.793	23.5379	23.4331	23.8683	24.1332	23.2763	23.275	23.2088	24.329	23.1089	24.0804	23.1586	23.4803	24.1151	24.2989	22.8746	33	33	46.7	46.7	46.7	75.122	323.31	485	0.94808
P22891;P22891-2	Vitamin K-dependent protein Z	PROZ	18.2873	22.1624	20.8866	19.763	19.4155	21.5278	19.0988	20.6503	18.7351	18.463	21.3119	20.9462	21.9119	21.903	19.2183	22.3172	17.6139	21.2844	14	14	46.5	46.5	46.5	44.743	323.31	143	0.499579
P11465	Pregnancy-specific beta-1-glycoprotein 2	PSG2	19.1757	19.7968	22.6855	20.6458	18.4001	17.6404	20.0708	20.2879	21.327	19.2098	19.3602	19.331	21.029	18.1165	20.7289	20.5967	20.6118	20.0795	3	3	27.8	10.4	10.4	37.216	16.547	34	0.859291
Q16557;M0QX68	Pregnancy-specific beta-1-glycoprotein 3	PSG3	21.832	20.7854	22.2079	21.0435	22.5823	22.2396	22.6682	21.2887	21.7107	22.0017	21.0017	21.431	22.5407	20.2036	22.7713	22.0882	22.2764	21.7282	4	1	33.2	11.7	3.7	47.944	7.1912	41	0.921179
Q00888;Q00888-3;M0R0B3;Q00888-2;M0QY31;M0R2A2	Pregnancy-specific beta-1-glycoprotein 4	PSG4	21.0727	16.9953	29.0289	20.9214	18.1817	19.2524	22.1104	19.2165	19.7306	23.29	20.9072	19.173	20.8818	17.9764	24.2148	20.596	21.1983	17.1051	10	3	39.9	30.3	10.7	47.112	117.59	55	0.926736
Q00887;A0A087WYK1;E7EW65;H7C1I4	Pregnancy-specific beta-1-glycoprotein 9	PSG9	24.5504	24.2823	26.1174	23.8088	24.673	23.5821	25.683	23.1576	24.8757	24.0996	24.4581	24.0008	25.8398	24.4675	26.7089	25.4838	25.327	24.4953	15	2	38.7	38.7	7	48.272	69.54	158	0.310477
P15151-3;P15151-2;P15151-4;P15151	Poliovirus receptor	PVR	20.1198	19.3718	19.2021	18.0823	20.1904	21.1048	18.6758	17.1127	18.3284	16.8168	20.2875	17.469	21.0002	17.8022	19.9637	18.9318	21.1572	17.8323	7	7	19.2	19.2	19.2	39.304	19.919	28	0.881331
P20742;P20742-2	Pregnancy zone protein	PZP	25.9107	26.2702	26.6628	25.113	26.5895	26.6339	25.6799	26.3451	26.9821	27.6409	18.9721	25.839	26.5184	27.5384	26.6564	26.7	28.6597	16.0347	55	54	53.6	46.9	46.9	163.86	323.31	1333	0.391388
O00391;O00391-2	Sulfhydryl oxidase 1	QSOX1	19.3379	19.3043	20.6008	20.3302	19.304	19.1279	19.5265	19.2811	19.4622	16.2008	19.7857	19.0722	19.6675	18.9137	19.9764	19.5583	19.6357	18.4746	34	34	51.8	51.8	51.8	82.577	288.68	193	0.209962
P51149;C9J592;C9J8S3	Ras-related protein Rab-7a	RAB7A	21.808	21.0412	20.9287	21.7351	22.4044	22.5112	22.6864	19.3428	22.3465	21.5293	22.9288	22.0277	22.3284	18.9993	22.1792	20.9697	22.1779	21.867	9	9	59.4	59.4	59.4	23.489	52.605	17	0.965952
Q5VY30;P02753	Retinol-binding protein 4;Plasma retinol-binding protein(1-182);Plasma retinol-binding protein(1-181);Plasma retinol-binding protein(1-179);Plasma retinol-binding protein(1-176)	RBP4	25.4572	26.0462	25.5452	26.8292	26.5856	26.4765	25.6743	25.2012	25.5435	26.7714	26.9259	26.0402	26.5766	26.0079	26.279	26.0963	26.8792	26.1993	17	17	77.4	77.4	77.4	22.974	323.31	1203	0.0476749
A6NKB8;Q9H4A4	Aminopeptidase B	RNPEP	23.8404	23.6472	24.3767	24.2258	24.9815	24.6571	24.9782	18.495	23.7883	23.9733	24.7919	24.3999	24.8136	24.0345	24.1655	24.2822	24.708	24.5033	9	9	22.1	22.1	22.1	68.168	11.337	45	0.287982
P06702	Protein S100-A9	S100A9	23.5452	22.4813	20.6301	25.0225	29.3842	29.9408	22.4925	29.4175	24.991	23.3846	28.9038	28.5374	23.5334	21.0736	22.1721	18.1973	29.7956	18.8653	13	13	86	86	86	13.242	323.31	210	0.431435
P0DJI8;E9PQD6	Serum amyloid A-1 protein;Amyloid protein A;Serum amyloid protein A(2-104);Serum amyloid protein A(3-104);Serum amyloid protein A(2-103);Serum amyloid protein A(2-102);Serum amyloid protein A(4-101);Serum amyloid A protein	SAA1	28.8919	20.953	24.4803	21.468	19.3611	23.9685	16.5003	25.7005	22.6335	23.2802	22.8873	23.123	23.474	19.4853	23.8828	17.844	16.3975	18.6171	9	5	71.3	71.3	46.7	13.532	323.31	155	0.299402
A0A096LPE2;P35542	Serum amyloid A-4 protein	SAA2-SAA4;SAA4	25.9303	25.3673	24.7912	23.7586	25.1095	25.8193	25.4525	25.199	25.3271	25.1702	25.1695	24.2338	24.4588	23.2475	23.7472	23.8262	25.2125	23.3454	4	1	41.8	27.9	11.1	23.353	144.84	115	0.0142827
Q6UWP8	Suprabasin	SBSN	18.0958	18.8455	19.4892	17.066	17.6888	18.4223	19.1496	18.5825	17.9699	19.2467	16.6117	12.8872	17.6146	17.5872	16.0602	15.4348	16.8999	13.9496	3	3	17.6	17.6	17.6	60.54	19.248	7	0.00796618
D6REX5;P49908;D6RIS9	Selenoprotein P	SEPP1	23.2908	24.2896	23.1549	23.5717	23.0341	23.449	23.5302	23.2698	21.7642	21.9523	22.8811	23.331	23.8012	23.4122	22.39	23.3246	22.8297	22.0032	13	13	34.5	34.5	34.5	35.116	62.087	119	0.238508
P01009;P01009-2;P01009-3	Alpha-1-antitrypsin;Short peptide from AAT	SERPINA1	32.3066	32.1106	32.1133	32.0651	32.8842	32.9746	32.9735	31.9498	31.8204	31.868	33.2022	31.6474	33.2459	31.6845	32.0728	31.755	32.9227	32.0465	43	43	69.4	69.4	69.4	46.736	323.31	10433	0.759395
G3V2W1;Q9UK55	Protein Z-dependent protease inhibitor	SERPINA10	17.456	20.154	21.0566	19.9904	20.0666	19.6866	19.1824	20.6896	19.3568	18.2974	21.5082	20.5403	21.187	17.2259	19.0118	20.7276	19.6471	20.0608	24	22	46.7	46.7	43.2	55.113	162.02	187	0.915324
P01011;G3V595	Alpha-1-antichymotrypsin;Alpha-1-antichymotrypsin His-Pro-less	SERPINA3	29.6513	27.5353	28.3197	27.9771	28.5115	29.0639	28.9579	28.3096	28.3732	28.3864	28.6699	27.7205	28.9415	27.7216	28.2151	28.2817	28.2584	28.0597	40	20	79.4	79.4	37.1	47.65	323.31	3440	0.288602
P29622	Kallistatin	SERPINA4	23.4916	24.437	23.8892	23.9122	25.7796	25.5697	26.5871	23.8847	23.3923	23.8075	26.1464	24.5826	26.7045	24.674	25.126	25.5077	26.395	23.7605	25	25	61.1	61.1	61.1	48.541	323.31	960	0.240105
P08185	Corticosteroid-binding globulin	SERPINA6	25.5197	26.8348	25.6783	26.2862	26.9826	26.9641	26.8992	25.9765	25.5305	25.7144	27.0029	25.9828	27.4873	26.3674	26.6022	26.9111	27.5956	25.8333	17	17	46.7	46.7	46.7	45.14	323.31	555	0.331988
P05543	Thyroxine-binding globulin	SERPINA7	24.5984	24.0951	24.4796	23.8474	24.8765	25.2933	24.74	23.6738	24.3178	24.4992	24.7146	24.0527	24.9571	23.627	24.219	24.0925	24.8176	23.9971	21	21	59	59	59	46.324	323.31	574	0.647943
P01008	Antithrombin-III	SERPINC1	28.2422	27.925	28.0533	27.4988	28.7608	28.9971	29.0846	27.4181	27.6899	28.0798	28.8963	27.9098	28.856	27.8149	27.8098	28.1386	28.7286	27.6861	53	43	75.9	75.9	68.5	52.602	323.31	4843	0.917817
P05546	Heparin cofactor 2	SERPIND1	25.7351	25.7056	25.6414	24.2767	26.3394	26.0784	26.1247	25.217	25.2661	26.3011	25.8441	25.3659	26.1422	24.9542	25.0329	25.76	26.2019	25.0641	39	39	70.1	70.1	70.1	57.07	323.31	1371	0.910328
P36955	Pigment epithelium-derived factor	SERPINF1	24.5734	24.4109	24.487	24.2299	24.8376	24.767	23.8512	24.2207	24.4687	24.9264	25.1784	24.2082	25.1473	24.0031	24.0519	24.42	25.0917	24.3204	24	24	63.2	63.2	63.2	46.312	323.31	675	0.39552
P08697;P08697-2;C9JMH6	Alpha-2-antiplasmin	SERPINF2	26.2529	26.7357	26.9143	26.4465	27.5978	27.9488	27.7397	26.6693	26.6889	26.2822	28.1366	26.4178	27.4608	26.2533	26.6947	26.9542	28.1759	26.2756	35	22	67.6	67.6	43.6	54.565	323.31	1542	0.909676
P05155;P05155-3;E9PGN7;P05155-2;H9KV48	Plasma protease C1 inhibitor	SERPING1	26.5445	26.6335	26.6772	25.9698	26.8327	27.7328	27.9461	26.441	27.2077	25.3925	26.5341	26.5571	27.8013	26.2127	25.0829	24.3095	26.7876	25.8853	33	33	52.6	52.6	52.6	55.154	323.31	1337	0.0581487
I3L145;P04278;P04278-5;I3L1J1;B4DYU0;P04278-4;P04278-2;P04278-3;I3L2X4	Sex hormone-binding globulin	SHBG	24.5142	24.2743	26.169	24.6994	27.3063	27.2345	27.2336	24.4975	26.1175	25.1861	26.4738	25.6806	27.5919	25.5258	25.2257	25.9041	27.4768	25.1785	21	20	78.5	78.5	78.5	37.487	323.31	499	0.655138
Q13103;C9J6K0	Secreted phosphoprotein 24	SPP2	18.1297	19.3304	17.533	18.1347	19.2576	20.2923	20.9261	18.5508	18.6209	18.3215	20.666	17.1201	20.7561	17.5801	18.8964	19.4389	19.3616	17.362	5	5	22.7	22.7	22.7	24.337	26.864	21	0.810359
A0A087WXB8;Q9Y274;C9J480;C9IZL6;C9J0E2;C9JXM2;C9JWJ3;Q9Y274-2	Type 2 lactosamine alpha-2,3-sialyltransferase	ST3GAL6	21.4229	18.0189	21.4424	17.2875	21.2155	21.1819	21.5772	18.0684	22.1632	20.9179	21.7315	20.73	20.6756	18.8442	20.8171	20.6252	20.8245	20.6034	8	8	20.1	20.1	20.1	43.47	11.115	11	0.586052
O14907;A0A087X282	Tax1-binding protein 3	TAX1BP3	22.8029	23.8474	24.2643	23.6136	24.7475	23.3408	22.2317	23.7887	18.6528	18.0692	24.8794	17.2626	19.0239	17.0904	18.6622	18.8448	24.3003	15.3756	2	2	36.3	36.3	36.3	13.735	2.5212	7	0.00757809
P02787	Serotransferrin	TF	32.2469	32.3927	32.4492	32.3403	33.0181	33.0751	33.015	32.0082	31.866	31.9569	33.1274	32.1683	33.2142	32.2308	32.6481	32.4093	33.2067	31.9449	66	61	76.9	76.9	68.2	77.063	323.31	9184	0.814035
Q15582;H0Y8L3	Transforming growth factor-beta-induced protein ig-h3	TGFBI	18.8083	18.9087	19.3381	17.9799	20.3909	18.8708	18.3199	19.2367	18.8675	18.2594	18.0263	15.9484	18.5516	18.241	17.3502	16.6632	18.9314	16.7852	29	29	52.3	52.3	52.3	74.68	241.04	115	0.00454423
P62328;Q5T4B6	Thymosin beta-4;Hematopoietic system regulatory peptide	TMSB4X	18.7076	25.322	17.214	24.1327	27.0456	27.9974	23.8275	28.0897	24.6583	22.9147	25.5381	27.9598	22.2786	22.3972	23.1976	22.8773	26.3591	23.1022	5	5	75	75	75	5.0526	151.36	43	0.9777
Q8WZ42-12;Q8WZ42-3;Q8WZ42-10;Q8WZ42-9;Q8WZ42-5;Q8WZ42-11;Q8WZ42-4;Q8WZ42-7;Q8WZ42-2;Q8WZ42;Q8WZ42-8;Q8WZ42-13	Titin	TTN	17.1764	18.9441	16.859	12.1122	14.9328	15.4987	16.6233	19.9368	16.558	15.9888	16.4181	15.4257	15.65	19.4507	15.3882	15.0881	15.1158	14.877	4	4	0.1	0.1	0.1	3994.6	1.8781	4	0.521688
P02766;A0A087WT59;A0A087WV45	Transthyretin	TTR	27.1595	28.5972	27.7745	28.1789	29.107	29.0745	28.2902	27.5292	27.6814	27.9372	29.1067	28.2885	29.0106	28.5295	29.0747	28.5872	29.0131	27.9451	13	13	73.5	73.5	73.5	15.887	323.31	744	0.119047
P04004	Vitronectin;Vitronectin V65 subunit;Vitronectin V10 subunit;Somatomedin-B	VTN	29.1509	28.6825	28.7377	28.125	28.9771	29.0848	28.8093	28.4015	28.6335	28.5093	29.1876	28.5768	29.4689	28.4499	28.9741	28.7015	29.3027	28.3986	42	31	79.5	79.5	54.8	54.305	323.31	1844	0.542701
P04275	von Willebrand factor;von Willebrand antigen 2	VWF	16.2605	16.7769	16.1122	18.356	18.622	17.5444	20.9352	16.9642	19.061	15.6912	17.7563	16.3822	16.6583	14.4865	15.6634	16.4455	18.4924	16.3391	75	75	36.5	36.5	36.5	309.26	323.31	171	0.0449987
A0A087WSY8	Immunoglobulin kappa variable 1D-39	IGKV1D-39	23.4517	18.9529	23.3851	24.6086	24.3525	24.197	25.1357	18.6945	25.294	24.1916	18.7107	23.358	24.36	19.3851	18.2696	19.9447	19.453	16.9755	1	1	28.8	15.3	15.3	12.834	21.988	3	0.0520943
A0A087WTK4;P80362;P01600	Ig kappa chain V-I region WAT;Ig kappa chain V-I region Hau	IGKV1D-33	24.1953	24.8336	23.6919	23.9007	25.1803	25.2883	25.6277	24.553	25.469	24.4904	24.6598	22.773	24.9873	24.148	23.6227	24.4497	25.2289	24.2814	2	2	59.8	35.1	35.1	10.4	58.374	32	0.198413
A0A087X0N5	Immunoglobulin kappa variable 1-17	IGKV1-17	26.8894	26.8109	26.6502	27.3827	26.4423	28.0796	28.1188	25.9934	27.321	26.5546	28.6917	27.4667	28.2334	26.0934	27.0442	26.8823	27.895	27.0301	6	4	55.7	55.7	30.9	10.494	205.58	257	0.512629
P01597	Ig kappa chain V-I region DEE	IGKV1-39	26.3583	25.7713	25.7692	25.634	25.0482	26.0202	26.9514	25.8623	26.7853	24.3999	26.6277	25.9079	26.1735	25.835	25.2861	25.4189	24.3378	26.0805	1	1	10.2	10.2	10.2	11.418	16.053	30	0.180142
P01598	Ig kappa chain V-I region EU	IGKV1-5	26.3088	25.5609	25.5103	25.7138	25.987	26.2007	26.8565	26.2039	26.6603	24.8152	26.4959	25.26	26.2318	25.4836	26.1905	25.964	26.1517	26.2881	2	1	32.4	22.2	22.2	11.788	130.65	164	0.34759
P01611	Ig kappa chain V-I region Wes	IGKV1D-12	22.5531	24.2129	22.0593	23.8061	22.18	23.9279	24.5775	24.6663	24.0641	23.8632	22.2811	24.2312	22.4906	23.7961	24.0098	23.1569	20.1748	21.3357	1	1	16.7	16.7	16.7	11.608	18.398	53	0.210184
P01613	Ig kappa chain V-I region Ni	IGKV1D-33	22.8	24.8019	22.7558	24.8045	24.2235	24.2769	24.0408	22.4695	24.9837	21.9608	24.0498	24.2381	24.9756	25.5221	23.9604	25.3791	24.6099	23.364	1	1	30.4	16.1	16.1	11.745	43.691	26	0.520245
P01616	Ig kappa chain V-II region MIL	IGKV2D-28	24.4523	22.2026	23.5544	23.7554	23.9711	24.2982	24.1717	24.3725	24.0175	23.5455	24.4978	23.1696	24.3639	22.8606	16.2247	16.9457	16.901	16.1731	1	1	21.4	21.4	21.4	10.825	127.69	41	0.0193468
P01620;P01623;P04206	Ig kappa chain V-III region SIE;Ig kappa chain V-III region WOL;Ig kappa chain V-III region GOL	IGKV3-20	28.6162	28.8473	28.3806	29.0627	29.4304	28.7291	29.8632	28.7806	29.3474	28.8548	30.1127	28.0459	29.4647	28.9477	28.6937	28.606	29.1947	28.4298	5	1	66.1	66.1	20.2	11.775	323.31	462	0.761923
P01621	Ig kappa chain V-III region NG9	IGKV3-20	26.2518	18.7737	26.199	27.0285	25.9606	25.4125	27.3307	20.7071	20.0831	26.808	19.4235	26.3842	26.2439	17.0246	21.2256	18.5687	18.1107	17.4177	2	2	47	25	25	10.729	5.9601	2	0.114198
P01624	Ig kappa chain V-III region POM	IGKV3-15	22.2421	20.5776	17.0505	22.4461	25.3244	17.7793	24.4653	22.883	22.0963	18.1329	17.5811	23.0019	19.6076	17.57	23.2228	23.1125	21.6874	22.8627	1	1	24.8	16.5	16.5	11.922	66.935	31	0.481402
P01708	Ig lambda chain V-II region BUR	IGLV2-11	24.774	24.4628	23.3162	24.4541	24.68	23.5534	24.4735	23.7173	24.6469	24.5567	22.8679	23.8648	24.2826	23.4807	24.7454	23.6894	24.3271	22.5962	3	3	21.1	21.1	21.1	11.506	5.1488	30	0.203474
P01717	Ig lambda chain V-IV region Hil	IGLV3-25	25.7071	25.8924	25.7103	25.5264	25.4442	25.1628	25.7255	25.3968	26.4538	24.4495	26.7581	25.0816	26.8006	26.1555	25.8063	25.982	25.3337	25.221	1	1	17.8	17.8	17.8	11.517	103.75	61	0.829412
P01763	Ig heavy chain V-III region WEA	IGHV3-48	22.0406	22.1044	22.6616	22.5765	24.2486	23.9855	23.0079	22.0915	23.1391	22.9964	23.3471	22.0065	23.2102	22.2697	22.7629	21.6649	22.2751	22.649	1	1	19.3	9.6	9.6	12.141	3.7738	20	0.380027
P01767	Ig heavy chain V-III region BUT	IGHV3-53	21.9175	23.9167	22.0666	22.031	22.7466	23.3034	23.9035	21.5329	21.0736	17.6074	22.632	16.7036	24.5103	18.6493	20.6555	22.791	24.1891	22.3911	1	1	26.1	16.5	16.5	11.906	16.393	29	0.194751
P01772	Ig heavy chain V-III region KOL	IGHV3-33	24.0686	25.2567	23.4418	23.7397	25.6413	25.388	25.6382	23.8955	25.7056	25.4372	25.7895	23.2991	24.1837	22.7883	23.5703	24.4878	25.2795	24.5229	1	1	8.7	8.7	8.7	13.718	3.0136	23	0.424174
P01773	Ig heavy chain V-III region BUR	IGHV3-30	19.0937	22.4587	18.2832	19.1633	22.1203	22.6866	23.4483	23.3741	23.9687	22.7745	22.4944	22.0093	22.7814	17.1835	21.7973	17.3029	23.8669	21.1948	1	1	9.2	9.2	9.2	12.265	3.3846	11	0.746365
P01780	Ig heavy chain V-III region JON	IGHV3-7	23.3487	22.6741	23.0695	24.9324	23.916	24.5919	25.1739	23.3213	24.7546	23.8469	23.442	23.9731	24.7816	24.5163	24.1214	23.9768	22.7866	23.6214	1	1	16.5	16.5	16.5	12.32	24.046	32	0.828693
P01781	Ig heavy chain V-III region GAL	IGHV3-7	21.989	21.856	22.905	22.3941	22.8945	22.447	24.9989	22.2349	25.3061	24.1459	16.7523	22.1898	19.389	21.5289	16.0777	18.4931	16.7204	17.3303	2	2	32.8	23.3	23.3	11.771	57.795	18	0.00202619
P01824	Ig heavy chain V-II region WAH	IGHV4-39	21.9118	21.4781	20.854	22.3557	20.517	21.4664	21.9107	21.7672	22.0184	21.8918	22.8741	21.2791	22.45	20.921	21.4591	20.4611	21.6149	20.9737	2	2	13.2	13.2	13.2	14.117	2.832	19	0.903787
P04208	Ig lambda chain V-I region WAH	IGLV1-47	25.7434	24.4846	23.9916	24.7366	25.7445	25.0907	25.8867	24.6073	25.6433	25.6526	25.6449	24.3117	25.931	24.2372	24.7868	24.1441	25.2263	24.851	4	3	31.2	31.2	19.3	11.725	19.898	57	0.695976
P06331	Ig heavy chain V-II region ARH-77	IGHV4-34	21.1699	21.8491	20.3651	22.5083	21.3935	23.0075	24.1264	19.6268	23.7028	23.2261	25.2195	22.7303	24.2671	21.5854	23.1929	22.3708	22.008	22.3391	1	1	17.1	6.2	6.2	16.228	1.9423	21	0.124639
P23083	Ig heavy chain V-I region V35	IGHV1-2	26.6388	24.6241	26.0266	25.5903	23.9306	25.3568	26.3956	25.0866	25.9298	26.488	27.4168	25.659	23.2718	26.2989	25.3363	25.1118	23.8144	25.4535	1	1	10.3	10.3	10.3	13.009	35.207	32	0.877504
P80748	Ig lambda chain V-III region LOI	IGLV3-21	26.5673	26.3117	26.4621	25.4644	25.4085	26.7307	26.2272	26.224	27.3092	26.5404	27.013	26.4768	26.317	26.6697	26.4156	25.5807	26.6298	25.5035	3	3	45.9	31.5	31.5	11.935	25.045	48	0.851606
