# Supplementary material for: Plasma proteomic analysis to identify potential biomarkers of histologic chorioamnionitis in women with preterm premature rupture of membranes
Source: PLoS One. 2022 Jul 7;17(7):e0270884. doi: 10.1371/journal.pone.0270884 (PMC9262229; doi:10.1371/journal.pone.0270884)
Supplement: S3 Table — (XLSX) [file pone.0270884.s003.xlsx]

## Sheet: S3 Table
Table S3. List of plasma proteins that exhibited statistically significant differences in a pairwise comparison of HCA vs. non-HCA in women with PPROM, using label-free quantitative analyses.
Majority protein IDs	Protein names	Gene names	case 1	case 10	case 2	case 4	case 5	case 6	case 7	case 8	case 9	con 1	con 10	con 2	con 4	con 5	con 6	con 7	con 8	con 9	Fold change (case/control)	Expression pattern (in Case)	P-value	FDR-adjusted p-value	N: Unique peptides
P06276;F8WF14;F8WEX7	Cholinesterase;Carboxylic ester hydrolase	BCHE	18.3178	19.3184	18.3872	18.3936	18.3811	18.7451	17.2729	18.484	18.0242	18.6555	18.2208	19.104	19.4773	18.88	19.2048	19.4609	19.6513	19.0446	0.612037	DOWN	0.00829316	0.357571	19
P43251-4;P43251;P43251-3;P43251-2;C9JSN9	Biotinidase	BTD	20.8975	18.5328	21.7194	21.6135	21.6216	21.0236	21.7953	18.7636	20.1283	21.7308	22.1203	21.6484	22.2829	21.174	20.7401	21.9968	22.5759	21.9127	0.459871	DOWN	0.0274695	0.595077	16
P0C0L4;P0C0L4-2	Complement C4-A;Complement C4 beta chain;Complement C4-A alpha chain;C4a anaphylatoxin;C4b-A;C4d-A;Complement C4 gamma chain	C4A	20.0102	19.8196	19.6071	20.3607	19.337	21.4444	21.7629	19.4665	20.6349	19.4892	17.8619	18.6368	20.9101	19.4969	19.7416	20.1583	19.4122	17.2735	2.07258	UP	0.0411766	0.674471	5
P02741;Q5VVP7;P02741-2	C-reactive protein;C-reactive protein(1-205)	CRP	25.4324	18.0465	24.1146	19.8107	19.5415	21.5219	21.3353	25.3501	23.1714	18.0163	17.1701	16.2503	17.7292	18.4107	18.1672	17.6924	18.594	22.2047	13.8107	UP	0.00216207	0.269667	7
Q9NQ79-2;Q9NQ79;Q9NQ79-3;Q5T4F6	Cartilage acidic protein 1	CRTAC1	17.9819	18.5253	18.1739	18.21	19.186	19.1984	19.8393	18.1239	19.5156	17.4571	19.5367	16.3752	13.5612	17.4326	14.0376	13.7747	14.0574	14.411	8.71445	UP	0.00072619	0.305	24
A0A087X1J7;P22352	Glutathione peroxidase;Glutathione peroxidase 3	GPX3	22.6729	22.8497	22.7266	22.4549	22.9826	23.4957	23.3287	23.0231	22.4831	23.3209	23.3218	23.1826	23.7694	22.8558	23.5281	23.3944	23.4302	22.9568	0.749566	DOWN	0.0141609	0.451222	9
P01781	Ig heavy chain V-III region GAL	IGHV3-7	21.989	21.856	22.905	22.3941	22.8945	22.447	24.9989	22.2349	25.3061	24.1459	16.7523	22.1898	19.389	21.5289	16.0777	18.4931	16.7204	17.3303	14.1429	UP	0.00202619	0.381	2
P01616	Ig kappa chain V-II region MIL	IGKV2D-28	24.4523	22.2026	23.5544	23.7554	23.9711	24.2982	24.1717	24.3725	24.0175	23.5455	24.4978	23.1696	24.3639	22.8606	16.2247	16.9457	16.901	16.1731	10.1684	UP	0.0193468	0.493636	1
A0A075B6J9	Immunoglobulin lambda variable 2-18	IGLV2-18	24.2492	25.6896	24.2527	25.2035	26.7799	25.4528	25.6057	25.6436	24.2673	24.4275	24.9743	25.2259	24.6575	23.775	23.2821	22.984	25.1442	24.5515	1.8693	UP	0.0352282	0.613375	3
A0A075B6J4	Immunoglobulin lambda variable 3-25	IGLV3-25	22.4753	23.0738	20.4329	23.5339	23.4259	22.5815	22.5275	22.9898	23.5187	19.555	18.7557	19.1915	23.0599	22.2156	21.6941	21.8622	18.8893	22.7296	3.59285	UP	0.013736	0.49175	1
A0A075B6H9	Immunoglobulin lambda variable 4-69	IGLV4-69	26.6788	26.0418	26.6169	27.1819	27.2894	26.4809	26.5319	26.2868	27.5332	25.4343	27.056	24.4437	26.4327	26.1991	26.6603	24.6987	26.0956	25.7474	1.83382	UP	0.018807	0.493636	3
G3XAK1;P26927	Hepatocyte growth factor-like protein;Hepatocyte growth factor-like protein alpha chain;Hepatocyte growth factor-like protein beta chain	MST1	21.2467	20.4054	20.831	20.848	20.2065	20.916	21.7795	20.5577	20.6871	21.5131	21.7265	20.7908	22.2507	20.3003	20.9895	21.604	22.7581	21.6336	0.625674	DOWN	0.0345589	0.6436	38
Q5VY30;P02753	Retinol-binding protein 4;Plasma retinol-binding protein(1-182);Plasma retinol-binding protein(1-181);Plasma retinol-binding protein(1-179);Plasma retinol-binding protein(1-176)	RBP4	25.4572	26.0462	25.5452	26.8292	26.5856	26.4765	25.6743	25.2012	25.5435	26.7714	26.9259	26.0402	26.5766	26.0079	26.279	26.0963	26.8792	26.1993	0.71164	DOWN	0.0476749	0.694895	17
A0A096LPE2;P35542	Serum amyloid A-4 protein	SAA4	25.9303	25.3673	24.7912	23.7586	25.1095	25.8193	25.4525	25.199	25.3271	25.1702	25.1695	24.2338	24.4588	23.2475	23.7472	23.8262	25.2125	23.3454	1.90142	UP	0.0142827	0.4113	1
Q6UWP8	Suprabasin	SBSN	18.0958	18.8455	19.4892	17.066	17.6888	18.4223	19.1496	18.5825	17.9699	19.2467	16.6117	12.8872	17.6146	17.5872	16.0602	15.4348	16.8999	13.9496	4.32611	UP	0.00796618	0.404833	3
O14907;A0A087X282	Tax1-binding protein 3	TAX1BP3	22.8029	23.8474	24.2643	23.6136	24.7475	23.3408	22.2317	23.7887	18.6528	18.0692	24.8794	17.2626	19.0239	17.0904	18.6622	18.8448	24.3003	15.3756	13.4866	UP	0.00757809	0.4666	2
Q15582;H0Y8L3	Transforming growth factor-beta-induced protein ig-h3	TGFBI	18.8083	18.9087	19.3381	17.9799	20.3909	18.8708	18.3199	19.2367	18.8675	18.2594	18.0263	15.9484	18.5516	18.241	17.3502	16.6632	18.9314	16.7852	2.51289	UP	0.00454423	0.36825	29
P04275	von Willebrand factor;von Willebrand antigen 2	VWF	16.2605	16.7769	16.1122	18.356	18.622	17.5444	20.9352	16.9642	19.061	15.6912	17.7563	16.3822	16.6583	14.4865	15.6634	16.4455	18.4924	16.3391	2.66301	UP	0.0449987	0.691889	75
