# Supplementary material for: Plasma proteomic analysis to identify potential biomarkers of histologic chorioamnionitis in women with preterm premature rupture of membranes
Source: PLoS One. 2022 Jul 7;17(7):e0270884. doi: 10.1371/journal.pone.0270884 (PMC9262229; doi:10.1371/journal.pone.0270884)
Supplement: S4 Table — (XLSX) [file pone.0270884.s004.xlsx]

## Sheet: S4 Table
Table S4. List of surrogate peptides for MRM method development.
Uniprot protein accession number	Gene name	Peptide Sequence
P02741	CRP	AFVFPK
P02741	CRP	ESDTSYVSLK
P02741	CRP	GYSIFSYATK
P02741	CRP	QDNEILIFWSK
Q9NQ79	CRTAC1	GVASLFAGR
Q9NQ79	CRTAC1	DVAAEAGVSK
Q9NQ79	CRTAC1	GVALADFNR
Q9NQ79	CRTAC1	NVASGEMNSVLEILYPR
O14907	TAX1BP3	MSYIPGQPVTAVVQR
O14907	TAX1BP3	VSEGGPAEIAGLQIGDK
O14907	TAX1BP3	IMQVNGWDMTMVTHDQAR
P35542	SAA4	EALQGVGDMGR
P35542	SAA4	AYWDIMISNHQNSNR
P35542	SAA4	GNYDAAQR
P35542	SAA4	GPGGVWAAK
P35542	SAA4	FRPDGLPK
Q6UWP8	SBSN	ALDGINSGITHAGR
Q6UWP8	SBSN	VFNGLSNMGSHTGK
Q6UWP8	SBSN	LGQGVNHAADQAGK
P0C0L4	C4A	GSFEFPVGDAVSK
P0C0L4	C4A	DHAVDLIQK
P0C0L4	C4A	VLSLAQEQVGGSPEK
P0C0L4	C4A	QGSFQGGFR
P0C0L4	C4A	ITQVLHFTK
P04275	VWF	VIVIPVGIGPHANLK
P04275	VWF	VTVFPIGIGDR
P04275	VWF	ILAGPAGDSNVVK
P04275	VWF	HIVTFDGQNFK
P02753	RBP4	FSGTWYAMAK
P02753	RBP4	YWGVASFLQK
P02753	RBP4	LLNLDGTCADSYSFVFSR
P02753	RBP4	LIVHNGYCDGR
P06276	BCHE	WSDIWNATK
P06276	BCHE	NIAAFGGNPK
P06276	BCHE	YGNPNETQNNSTSWPVFK
P06276	BCHE	FWTSFFPK
P43251	BTD	FNDTEVLQR
P43251	BTD	HNLYFEAAFDVPLK
P43251	BTD	VDLITFDTPFAGR
P43251	BTD	SHLIIAQVAK
P43251	BTD	LSSGLVTAALYGR
P26927	MST1	SPLNDFQVLR
P26927	MST1	VVGGHPGNSPWTVSLR
P26927	MST1	QGQHFCGGSLVK
P26927	MST1	MVCGPSGSQLVLLK
P22352	GPX3	QEPGENSEILPTLK
P22352	GPX3	NSCPPTSELLGTSDR
P22352	GPX3	FLVGPDGIPIMR
P22352	GPX3	MDILSYMR
