# Supplementary material for: Plasma proteomic analysis to identify potential biomarkers of histologic chorioamnionitis in women with preterm premature rupture of membranes
Source: PLoS One. 2022 Jul 7;17(7):e0270884. doi: 10.1371/journal.pone.0270884 (PMC9262229; doi:10.1371/journal.pone.0270884)
Supplement: S5 Table — (XLSX) [file pone.0270884.s005.xlsx]

## Sheet:  S5 Table 
Table S5. Optimized MRM method parameters of 334 transitions for 49 peptides from 12 proteins.
Uniprot accession number	Peptide sequence	NAT/SIS (Light/ Heavy )	Precursor Ion (m/z)	MS1 Resolution	Product Ion (m/z)	MS2 Resolution	Product ion name	Fragmentor	Collision Energy	Cell Accelerator Voltage	Retention Time (min)	Delta Ret Time
P02741	AFVFPK	light	354.708	Unit	637.371	Unit	y5	380	8.7	5	21.66	3.3
P02741	AFVFPK	light	354.708	Unit	490.302	Unit	y4	380	6.7	5	21.66	3.3
P02741	AFVFPK	light	354.708	Unit	391.234	Unit	y3	380	6.7	5	21.66	3.3
P02741	AFVFPK	heavy	358.715	Unit	645.385	Unit	y5	380	8.7	5	21.66	3.3
P02741	AFVFPK	heavy	358.715	Unit	498.317	Unit	y4	380	6.7	5	21.66	3.3
P02741	AFVFPK	heavy	358.715	Unit	399.248	Unit	y3	380	6.7	5	21.66	3.3
P02741	ESDTSYVSLK	light	564.775	Unit	696.393	Unit	y6	380	15	5	17.76	3.3
P02741	ESDTSYVSLK	light	564.775	Unit	609.361	Unit	y5	380	17	5	17.76	3.3
P02741	ESDTSYVSLK	light	564.775	Unit	347.229	Unit	y3	380	15	5	17.76	3.3
P02741	ESDTSYVSLK	heavy	568.782	Unit	704.407	Unit	y6	380	15	5	17.76	3.3
P02741	ESDTSYVSLK	heavy	568.782	Unit	617.375	Unit	y5	380	17	5	17.76	3.3
P02741	ESDTSYVSLK	heavy	568.782	Unit	355.243	Unit	y3	380	15	5	17.76	3.3
P02741	GYSIFSYATK	light	568.785	Unit	916.477	Unit	y8	380	15.1	5	25.09	3.3
P02741	GYSIFSYATK	light	568.785	Unit	716.361	Unit	y6	380	19.1	5	25.09	3.3
P02741	GYSIFSYATK	light	568.785	Unit	308.124	Unit	b3	380	15.1	5	25.09	3.3
P02741	GYSIFSYATK	heavy	572.792	Unit	924.492	Unit	y8	380	15.1	5	25.09	3.3
P02741	GYSIFSYATK	heavy	572.792	Unit	724.376	Unit	y6	380	19.1	5	25.09	3.3
P02741	GYSIFSYATK	heavy	572.792	Unit	308.124	Unit	b3	380	15.1	5	25.09	3.3
P02741	QDNEILIFWSK	light	696.862	Unit	793.461	Unit	y6	380	22.2	5	31.4	3.3
P02741	QDNEILIFWSK	light	696.862	Unit	567.293	Unit	y4	380	22.2	5	31.4	3.3
P02741	QDNEILIFWSK	light	696.862	Unit	234.145	Unit	y2	380	22.2	5	31.4	3.3
P02741	QDNEILIFWSK	heavy	700.869	Unit	801.475	Unit	y6	380	22.2	5	31.4	3.3
P02741	QDNEILIFWSK	heavy	700.869	Unit	575.307	Unit	y4	380	22.2	5	31.4	3.3
P02741	QDNEILIFWSK	heavy	700.869	Unit	242.159	Unit	y2	380	22.2	5	31.4	3.3
Q9NQ79	GVASLFAGR	light	439.248	Unit	721.399	Unit	y7	380	10	5	22.67	3.3
Q9NQ79	GVASLFAGR	light	439.248	Unit	650.362	Unit	y6	380	10	5	22.67	3.3
Q9NQ79	GVASLFAGR	light	439.248	Unit	450.246	Unit	y4	380	10	5	22.67	3.3
Q9NQ79	GVASLFAGR	heavy	444.252	Unit	731.407	Unit	y7	380	10	5	22.67	3.3
Q9NQ79	GVASLFAGR	heavy	444.252	Unit	660.37	Unit	y6	380	10	5	22.67	3.3
Q9NQ79	GVASLFAGR	heavy	444.252	Unit	460.254	Unit	y4	380	10	5	22.67	3.3
Q9NQ79	DVAAEAGVSK	light	473.746	Unit	732.389	Unit	y8	380	11.4	5	13.69	3.3
Q9NQ79	DVAAEAGVSK	light	473.746	Unit	661.352	Unit	y7	380	13.4	5	13.69	3.3
Q9NQ79	DVAAEAGVSK	light	473.746	Unit	590.314	Unit	y6	380	13.4	5	13.69	3.3
Q9NQ79	DVAAEAGVSK	light	473.746	Unit	234.145	Unit	y2	380	19.4	5	13.69	3.3
Q9NQ79	DVAAEAGVSK	heavy	477.753	Unit	740.403	Unit	y8	380	11.4	5	13.69	3.3
Q9NQ79	DVAAEAGVSK	heavy	477.753	Unit	669.366	Unit	y7	380	13.4	5	13.69	3.3
Q9NQ79	DVAAEAGVSK	heavy	477.753	Unit	598.329	Unit	y6	380	13.4	5	13.69	3.3
Q9NQ79	DVAAEAGVSK	heavy	477.753	Unit	242.159	Unit	y2	380	19.4	5	13.69	3.3
Q9NQ79	GVALADFNR	light	481.756	Unit	806.416	Unit	y7	380	11.7	5	20.87	3.3
Q9NQ79	GVALADFNR	light	481.756	Unit	622.294	Unit	y5	380	11.7	5	20.87	3.3
Q9NQ79	GVALADFNR	light	481.756	Unit	551.257	Unit	y4	380	15.7	5	20.87	3.3
Q9NQ79	GVALADFNR	heavy	486.76	Unit	816.424	Unit	y7	380	11.7	5	20.87	3.3
Q9NQ79	GVALADFNR	heavy	486.76	Unit	632.303	Unit	y5	380	11.7	5	20.87	3.3
Q9NQ79	GVALADFNR	heavy	486.76	Unit	561.266	Unit	y4	380	15.7	5	20.87	3.3
Q9NQ79	NVASGEMNSVLEILYPR	light	631.324	Unit	903.53	Unit	y7	380	16.8	5	34.56	3.3
Q9NQ79	NVASGEMNSVLEILYPR	light	631.324	Unit	548.319	Unit	y4	380	16.8	5	34.56	3.3
Q9NQ79	NVASGEMNSVLEILYPR	light	631.324	Unit	272.172	Unit	y2	380	16.8	5	34.56	3.3
Q9NQ79	NVASGEMNSVLEILYPR	light	631.324	Unit	558.252	Unit	b6	380	20.8	5	34.56	3.3
Q9NQ79	NVASGEMNSVLEILYPR	heavy	634.66	Unit	913.538	Unit	y7	380	16.8	5	34.56	3.3
Q9NQ79	NVASGEMNSVLEILYPR	heavy	634.66	Unit	558.327	Unit	y4	380	16.8	5	34.56	3.3
Q9NQ79	NVASGEMNSVLEILYPR	heavy	634.66	Unit	282.18	Unit	y2	380	16.8	5	34.56	3.3
Q9NQ79	NVASGEMNSVLEILYPR	heavy	634.66	Unit	558.252	Unit	b6	380	20.8	5	34.56	3.3
O14907	MSYIPGQPVTAVVQR	light	549.296	Unit	673.399	Unit	y6	380	17.3	5	24.37	3.3
O14907	MSYIPGQPVTAVVQR	light	549.296	Unit	382.143	Unit	b3	380	17.3	5	24.37	3.3
O14907	MSYIPGQPVTAVVQR	light	549.296	Unit	495.227	Unit	b4	380	11.3	5	24.37	3.3
O14907	MSYIPGQPVTAVVQR	heavy	552.632	Unit	683.407	Unit	y6	380	17.3	5	24.37	3.3
O14907	MSYIPGQPVTAVVQR	heavy	552.632	Unit	382.143	Unit	b3	380	17.3	5	24.37	3.3
O14907	MSYIPGQPVTAVVQR	heavy	552.632	Unit	495.227	Unit	b4	380	11.3	5	24.37	3.3
O14907	VSEGGPAEIAGLQIGDK	light	547.621	Unit	801.446	Unit	y8	380	17.2	5	24.47	3.3
O14907	VSEGGPAEIAGLQIGDK	light	547.621	Unit	730.409	Unit	y7	380	17.2	5	24.47	3.3
O14907	VSEGGPAEIAGLQIGDK	light	547.621	Unit	432.245	Unit	y4	380	17.2	5	24.47	3.3
O14907	VSEGGPAEIAGLQIGDK	heavy	550.293	Unit	809.461	Unit	y8	380	17.2	5	24.47	3.3
O14907	VSEGGPAEIAGLQIGDK	heavy	550.293	Unit	738.424	Unit	y7	380	17.2	5	24.47	3.3
O14907	VSEGGPAEIAGLQIGDK	heavy	550.293	Unit	440.259	Unit	y4	380	17.2	5	24.47	3.3
O14907	IMQVNGWDMTMVTHDQAR	light	711.661	Unit	826.417	Unit	y7	380	18.3	5	26.1	3.3
O14907	IMQVNGWDMTMVTHDQAR	light	711.661	Unit	727.348	Unit	y6	380	22.3	5	26.1	3.3
O14907	IMQVNGWDMTMVTHDQAR	light	711.661	Unit	373.19	Unit	b3	380	18.3	5	26.1	3.3
O14907	IMQVNGWDMTMVTHDQAR	light	711.661	Unit	472.259	Unit	b4	380	18.3	5	26.1	3.3
O14907	IMQVNGWDMTMVTHDQAR	heavy	714.997	Unit	836.425	Unit	y7	380	18.3	5	26.1	3.3
O14907	IMQVNGWDMTMVTHDQAR	heavy	714.997	Unit	737.356	Unit	y6	380	22.3	5	26.1	3.3
O14907	IMQVNGWDMTMVTHDQAR	heavy	714.997	Unit	373.19	Unit	b3	380	18.3	5	26.1	3.3
O14907	IMQVNGWDMTMVTHDQAR	heavy	714.997	Unit	472.259	Unit	b4	380	18.3	5	26.1	3.3
P35542	EALQGVGDMGR	light	566.774	Unit	819.378	Unit	y8	380	19.1	5	18.18	3.3
P35542	EALQGVGDMGR	light	566.774	Unit	691.319	Unit	y7	380	19.1	5	18.18	3.3
P35542	EALQGVGDMGR	light	566.774	Unit	535.229	Unit	y5	380	17.1	5	18.18	3.3
P35542	EALQGVGDMGR	heavy	571.779	Unit	829.386	Unit	y8	380	19.1	5	18.18	3.3
P35542	EALQGVGDMGR	heavy	571.779	Unit	701.327	Unit	y7	380	19.1	5	18.18	3.3
P35542	EALQGVGDMGR	heavy	571.779	Unit	545.238	Unit	y5	380	17.1	5	18.18	3.3
P35542	AYWDIMISNHQNSNR	light	616.953	Unit	956.429	Unit	y8	380	22.2	5	24.75	3.3
P35542	AYWDIMISNHQNSNR	light	616.953	Unit	235.108	Unit	b2	380	16.2	5	24.75	3.3
P35542	AYWDIMISNHQNSNR	light	616.953	Unit	536.214	Unit	b4	380	18.2	5	24.75	3.3
P35542	AYWDIMISNHQNSNR	light	616.953	Unit	649.298	Unit	b5	380	14.2	5	24.75	3.3
P35542	AYWDIMISNHQNSNR	heavy	620.289	Unit	966.438	Unit	y8	380	22.2	5	24.75	3.3
P35542	AYWDIMISNHQNSNR	heavy	620.289	Unit	235.108	Unit	b2	380	16.2	5	24.75	3.3
P35542	AYWDIMISNHQNSNR	heavy	620.289	Unit	536.214	Unit	b4	380	18.2	5	24.75	3.3
P35542	AYWDIMISNHQNSNR	heavy	620.289	Unit	649.298	Unit	b5	380	14.2	5	24.75	3.3
P35542	GNYDAAQR	light	447.707	Unit	723.342	Unit	y6	380	12.4	5	7.3	3.3
P35542	GNYDAAQR	light	447.707	Unit	560.279	Unit	y5	380	12.4	5	7.3	3.3
P35542	GNYDAAQR	light	447.707	Unit	445.252	Unit	y4	380	18.4	5	7.3	3.3
P35542	GNYDAAQR	heavy	452.711	Unit	733.35	Unit	y6	380	12.4	5	7.3	3.3
P35542	GNYDAAQR	heavy	452.711	Unit	570.287	Unit	y5	380	12.4	5	7.3	3.3
P35542	GNYDAAQR	heavy	452.711	Unit	455.26	Unit	y4	380	18.4	5	7.3	3.3
P35542	GPGGVWAAK	light	421.73	Unit	688.378	Unit	y7	380	13.4	5	16.12	3.3
P35542	GPGGVWAAK	light	421.73	Unit	631.356	Unit	y6	380	13.4	5	16.12	3.3
P35542	GPGGVWAAK	light	421.73	Unit	475.266	Unit	y4	380	13.4	5	16.12	3.3
P35542	GPGGVWAAK	light	421.73	Unit	155.082	Unit	b2	380	13.4	5	16.12	3.3
P35542	GPGGVWAAK	heavy	425.737	Unit	696.392	Unit	y7	380	13.4	5	16.12	3.3
P35542	GPGGVWAAK	heavy	425.737	Unit	639.37	Unit	y6	380	13.4	5	16.12	3.3
P35542	GPGGVWAAK	heavy	425.737	Unit	483.281	Unit	y4	380	13.4	5	16.12	3.3
P35542	GPGGVWAAK	heavy	425.737	Unit	155.082	Unit	b2	380	13.4	5	16.12	3.3
P35542	FRPDGLPK	light	465.264	Unit	516.257	Unit	b4	380	19.1	5	16.06	3.3
P35542	FRPDGLPK	light	465.264	Unit	573.278	Unit	b5	380	19.1	5	16.06	3.3
P35542	FRPDGLPK	light	465.264	Unit	686.362	Unit	b6	380	19.1	5	16.06	3.3
P35542	FRPDGLPK	heavy	469.271	Unit	516.257	Unit	b4	380	19.1	5	16.06	3.3
P35542	FRPDGLPK	heavy	469.271	Unit	573.278	Unit	b5	380	19.1	5	16.06	3.3
P35542	FRPDGLPK	heavy	469.271	Unit	686.362	Unit	b6	380	19.1	5	16.06	3.3
P35542	FRPDGLPK	light	310.512	Unit	414.271	Unit	y4	380	7.1	5	16.06	3.3
P35542	FRPDGLPK	light	310.512	Unit	244.166	Unit	y2	380	7.1	5	16.06	3.3
P35542	FRPDGLPK	light	310.512	Unit	573.278	Unit	b5	380	9.1	5	16.06	3.3
P35542	FRPDGLPK	heavy	313.183	Unit	422.285	Unit	y4	380	7.1	5	16.06	3.3
P35542	FRPDGLPK	heavy	313.183	Unit	252.18	Unit	y2	380	7.1	5	16.06	3.3
P35542	FRPDGLPK	heavy	313.183	Unit	573.278	Unit	b5	380	9.1	5	16.06	3.3
Q6UWP8	ALDGINSGITHAGR	light	461.244	Unit	912.465	Unit	y9	380	15.5	5	17.73	3.3
Q6UWP8	ALDGINSGITHAGR	light	461.244	Unit	541.284	Unit	y5	380	15.5	5	17.73	3.3
Q6UWP8	ALDGINSGITHAGR	light	461.244	Unit	303.178	Unit	y3	380	15.5	5	17.73	3.3
Q6UWP8	ALDGINSGITHAGR	heavy	464.58	Unit	922.473	Unit	y9	380	15.5	5	17.73	3.3
Q6UWP8	ALDGINSGITHAGR	heavy	464.58	Unit	551.292	Unit	y5	380	15.5	5	17.73	3.3
Q6UWP8	ALDGINSGITHAGR	heavy	464.58	Unit	313.186	Unit	y3	380	15.5	5	17.73	3.3
Q6UWP8	VFNGLSNMGSHTGK	light	483.57	Unit	586.294	Unit	y6	380	16.5	5	17.97	3.3
Q6UWP8	VFNGLSNMGSHTGK	light	483.57	Unit	529.273	Unit	y5	380	16.5	5	17.97	3.3
Q6UWP8	VFNGLSNMGSHTGK	light	483.57	Unit	305.182	Unit	y3	380	16.5	5	17.97	3.3
Q6UWP8	VFNGLSNMGSHTGK	heavy	486.241	Unit	594.309	Unit	y6	380	16.5	5	17.97	3.3
Q6UWP8	VFNGLSNMGSHTGK	heavy	486.241	Unit	537.287	Unit	y5	380	16.5	5	17.97	3.3
Q6UWP8	VFNGLSNMGSHTGK	heavy	486.241	Unit	313.196	Unit	y3	380	16.5	5	17.97	3.3
Q6UWP8	LGQGVNHAADQAGK	light	455.901	Unit	660.331	Unit	y7	380	15.3	5	11.24	3.3
Q6UWP8	LGQGVNHAADQAGK	light	455.901	Unit	589.294	Unit	y6	380	15.3	5	11.24	3.3
Q6UWP8	LGQGVNHAADQAGK	light	455.901	Unit	299.171	Unit	b3	380	11.3	5	11.24	3.3
Q6UWP8	LGQGVNHAADQAGK	heavy	458.572	Unit	668.345	Unit	y7	380	15.3	5	11.24	3.3
Q6UWP8	LGQGVNHAADQAGK	heavy	458.572	Unit	597.308	Unit	y6	380	15.3	5	11.24	3.3
Q6UWP8	LGQGVNHAADQAGK	heavy	458.572	Unit	299.171	Unit	b3	380	11.3	5	11.24	3.3
P0C0L4	GSFEFPVGDAVSK	light	670.33	Unit	919.488	Unit	y9	380	19.1	5	25.1	3.3
P0C0L4	GSFEFPVGDAVSK	light	670.33	Unit	772.42	Unit	y8	380	21.1	5	25.1	3.3
P0C0L4	GSFEFPVGDAVSK	light	670.33	Unit	421.172	Unit	b4	380	19.1	5	25.1	3.3
P0C0L4	GSFEFPVGDAVSK	heavy	674.337	Unit	927.503	Unit	y9	380	19.1	5	25.1	3.3
P0C0L4	GSFEFPVGDAVSK	heavy	674.337	Unit	780.434	Unit	y8	380	21.1	5	25.1	3.3
P0C0L4	GSFEFPVGDAVSK	heavy	674.337	Unit	421.172	Unit	b4	380	19.1	5	25.1	3.3
P0C0L4	DHAVDLIQK	light	346.857	Unit	501.34	Unit	y4	380	4.6	5	16.02	3.3
P0C0L4	DHAVDLIQK	light	346.857	Unit	388.255	Unit	y3	380	4.6	5	16.02	3.3
P0C0L4	DHAVDLIQK	light	346.857	Unit	538.226	Unit	b5	380	8.6	5	16.02	3.3
P0C0L4	DHAVDLIQK	light	346.857	Unit	651.31	Unit	b6	380	4.6	5	16.02	3.3
P0C0L4	DHAVDLIQK	heavy	349.529	Unit	509.354	Unit	y4	380	4.6	5	16.02	3.3
P0C0L4	DHAVDLIQK	heavy	349.529	Unit	396.27	Unit	y3	380	4.6	5	16.02	3.3
P0C0L4	DHAVDLIQK	heavy	349.529	Unit	538.226	Unit	b5	380	8.6	5	16.02	3.3
P0C0L4	DHAVDLIQK	heavy	349.529	Unit	651.31	Unit	b6	380	4.6	5	16.02	3.3
P0C0L4	VLSLAQEQVGGSPEK	light	514.611	Unit	673.352	Unit	y7	380	11.8	5	19.99	3.3
P0C0L4	VLSLAQEQVGGSPEK	light	514.611	Unit	574.283	Unit	y6	380	11.8	5	19.99	3.3
P0C0L4	VLSLAQEQVGGSPEK	light	514.611	Unit	517.262	Unit	y5	380	9.8	5	19.99	3.3
P0C0L4	VLSLAQEQVGGSPEK	heavy	517.282	Unit	681.366	Unit	y7	380	11.8	5	19.99	3.3
P0C0L4	VLSLAQEQVGGSPEK	heavy	517.282	Unit	582.297	Unit	y6	380	11.8	5	19.99	3.3
P0C0L4	VLSLAQEQVGGSPEK	heavy	517.282	Unit	525.276	Unit	y5	380	9.8	5	19.99	3.3
P0C0L4	QGSFQGGFR	light	492.238	Unit	798.389	Unit	y7	380	20.1	5	16.45	3.3
P0C0L4	QGSFQGGFR	light	492.238	Unit	564.289	Unit	y5	380	20.1	5	16.45	3.3
P0C0L4	QGSFQGGFR	light	492.238	Unit	436.23	Unit	y4	380	18.1	5	16.45	3.3
P0C0L4	QGSFQGGFR	light	492.238	Unit	379.209	Unit	y3	380	16.1	5	16.45	3.3
P0C0L4	QGSFQGGFR	heavy	497.242	Unit	808.398	Unit	y7	380	20.1	5	16.45	3.3
P0C0L4	QGSFQGGFR	heavy	497.242	Unit	574.297	Unit	y5	380	20.1	5	16.45	3.3
P0C0L4	QGSFQGGFR	heavy	497.242	Unit	446.239	Unit	y4	380	18.1	5	16.45	3.3
P0C0L4	QGSFQGGFR	heavy	497.242	Unit	389.217	Unit	y3	380	16.1	5	16.45	3.3
P0C0L4	ITQVLHFTK	light	362.882	Unit	744.44	Unit	y6	380	11.3	5	19.14	3.3
P0C0L4	ITQVLHFTK	light	362.882	Unit	645.372	Unit	y5	380	11.3	5	19.14	3.3
P0C0L4	ITQVLHFTK	light	362.882	Unit	532.288	Unit	y4	380	11.3	5	19.14	3.3
P0C0L4	ITQVLHFTK	heavy	365.553	Unit	752.454	Unit	y6	380	11.3	5	19.14	3.3
P0C0L4	ITQVLHFTK	heavy	365.553	Unit	653.386	Unit	y5	380	11.3	5	19.14	3.3
P0C0L4	ITQVLHFTK	heavy	365.553	Unit	540.302	Unit	y4	380	11.3	5	19.14	3.3
P04275	VIVIPVGIGPHANLK	light	509.652	Unit	1102.64	Unit	y11	380	15.6	5	25.79	3.3
P04275	VIVIPVGIGPHANLK	light	509.652	Unit	906.516	Unit	y9	380	15.6	5	25.79	3.3
P04275	VIVIPVGIGPHANLK	light	509.652	Unit	312.228	Unit	b3	380	9.6	5	25.79	3.3
P04275	VIVIPVGIGPHANLK	heavy	512.323	Unit	1110.65	Unit	y11	380	15.6	5	25.79	3.3
P04275	VIVIPVGIGPHANLK	heavy	512.323	Unit	914.53	Unit	y9	380	15.6	5	25.79	3.3
P04275	VIVIPVGIGPHANLK	heavy	512.323	Unit	312.228	Unit	b3	380	9.6	5	25.79	3.3
P04275	VTVFPIGIGDR	light	587.335	Unit	973.547	Unit	y9	380	17.9	5	27.46	3.3
P04275	VTVFPIGIGDR	light	587.335	Unit	874.478	Unit	y8	380	17.9	5	27.46	3.3
P04275	VTVFPIGIGDR	light	587.335	Unit	727.41	Unit	y7	380	17.9	5	27.46	3.3
P04275	VTVFPIGIGDR	heavy	592.339	Unit	983.555	Unit	y9	380	17.9	5	27.46	3.3
P04275	VTVFPIGIGDR	heavy	592.339	Unit	884.486	Unit	y8	380	17.9	5	27.46	3.3
P04275	VTVFPIGIGDR	heavy	592.339	Unit	737.418	Unit	y7	380	17.9	5	27.46	3.3
P04275	ILAGPAGDSNVVK	light	620.848	Unit	1014.52	Unit	y11	380	19.2	5	18.48	3.3
P04275	ILAGPAGDSNVVK	light	620.848	Unit	943.484	Unit	y10	380	21.2	5	18.48	3.3
P04275	ILAGPAGDSNVVK	light	620.848	Unit	718.373	Unit	y7	380	21.2	5	18.48	3.3
P04275	ILAGPAGDSNVVK	heavy	624.856	Unit	1022.54	Unit	y11	380	19.2	5	18.48	3.3
P04275	ILAGPAGDSNVVK	heavy	624.856	Unit	951.499	Unit	y10	380	21.2	5	18.48	3.3
P04275	ILAGPAGDSNVVK	heavy	624.856	Unit	726.387	Unit	y7	380	21.2	5	18.48	3.3
P04275	HIVTFDGQNFK	light	435.891	Unit	708.331	Unit	y6	380	8.5	5	19.92	3.3
P04275	HIVTFDGQNFK	light	435.891	Unit	593.304	Unit	y5	380	8.5	5	19.92	3.3
P04275	HIVTFDGQNFK	light	435.891	Unit	451.266	Unit	b4	380	8.5	5	19.92	3.3
P04275	HIVTFDGQNFK	heavy	438.562	Unit	716.345	Unit	y6	380	8.5	5	19.92	3.3
P04275	HIVTFDGQNFK	heavy	438.562	Unit	601.318	Unit	y5	380	8.5	5	19.92	3.3
P04275	HIVTFDGQNFK	heavy	438.562	Unit	451.266	Unit	b4	380	8.5	5	19.92	3.3
P02753	FSGTWYAMAK	light	581.274	Unit	1014.47	Unit	y9	380	17.6	5	23.87	3.3
P02753	FSGTWYAMAK	light	581.274	Unit	927.439	Unit	y8	380	17.6	5	23.87	3.3
P02753	FSGTWYAMAK	light	581.274	Unit	769.37	Unit	y6	380	15.6	5	23.87	3.3
P02753	FSGTWYAMAK	light	581.274	Unit	583.291	Unit	y5	380	19.6	5	23.87	3.3
P02753	FSGTWYAMAK	heavy	585.281	Unit	1022.49	Unit	y9	380	17.6	5	23.87	3.3
P02753	FSGTWYAMAK	heavy	585.281	Unit	935.453	Unit	y8	380	17.6	5	23.87	3.3
P02753	FSGTWYAMAK	heavy	585.281	Unit	777.384	Unit	y6	380	15.6	5	23.87	3.3
P02753	FSGTWYAMAK	heavy	585.281	Unit	591.305	Unit	y5	380	19.6	5	23.87	3.3
P02753	YWGVASFLQK	light	599.816	Unit	849.483	Unit	y8	380	18.4	5	29.61	3.3
P02753	YWGVASFLQK	light	599.816	Unit	693.393	Unit	y6	380	18.4	5	29.61	3.3
P02753	YWGVASFLQK	light	599.816	Unit	407.171	Unit	b3	380	18.4	5	29.61	3.3
P02753	YWGVASFLQK	heavy	603.823	Unit	857.497	Unit	y8	380	18.4	5	29.61	3.3
P02753	YWGVASFLQK	heavy	603.823	Unit	701.407	Unit	y6	380	18.4	5	29.61	3.3
P02753	YWGVASFLQK	heavy	603.823	Unit	407.171	Unit	b3	380	18.4	5	29.61	3.3
P02753	LLNLDGTCADSYSFVFSR	light	688.995	Unit	742.388	Unit	y6	380	17.3	5	31.69	3.3
P02753	LLNLDGTCADSYSFVFSR	light	688.995	Unit	655.356	Unit	y5	380	17.3	5	31.69	3.3
P02753	LLNLDGTCADSYSFVFSR	light	688.995	Unit	508.288	Unit	y4	380	17.3	5	31.69	3.3
P02753	LLNLDGTCADSYSFVFSR	heavy	692.331	Unit	752.397	Unit	y6	380	17.3	5	31.69	3.3
P02753	LLNLDGTCADSYSFVFSR	heavy	692.331	Unit	665.364	Unit	y5	380	17.3	5	31.69	3.3
P02753	LLNLDGTCADSYSFVFSR	heavy	692.331	Unit	518.296	Unit	y4	380	17.3	5	31.69	3.3
P02753	LIVHNGYCDGR	light	435.212	Unit	841.326	Unit	y7	380	12.4	5	14.83	3.3
P02753	LIVHNGYCDGR	light	435.212	Unit	507.198	Unit	y4	380	12.4	5	14.83	3.3
P02753	LIVHNGYCDGR	light	435.212	Unit	347.167	Unit	y3	380	12.4	5	14.83	3.3
P02753	LIVHNGYCDGR	heavy	438.548	Unit	851.334	Unit	y7	380	12.4	5	14.83	3.3
P02753	LIVHNGYCDGR	heavy	438.548	Unit	517.206	Unit	y4	380	12.4	5	14.83	3.3
P02753	LIVHNGYCDGR	heavy	438.548	Unit	357.176	Unit	y3	380	12.4	5	14.83	3.3
P06276	WSDIWNATK	light	560.775	Unit	619.32	Unit	y5	380	16.8	5	24.02	3.3
P06276	WSDIWNATK	light	560.775	Unit	433.241	Unit	y4	380	16.8	5	24.02	3.3
P06276	WSDIWNATK	light	560.775	Unit	319.198	Unit	y3	380	22.8	5	24.02	3.3
P06276	WSDIWNATK	heavy	564.782	Unit	627.334	Unit	y5	380	16.8	5	24.02	3.3
P06276	WSDIWNATK	heavy	564.782	Unit	441.255	Unit	y4	380	16.8	5	24.02	3.3
P06276	WSDIWNATK	heavy	564.782	Unit	327.212	Unit	y3	380	22.8	5	24.02	3.3
P06276	NIAAFGGNPK	light	494.764	Unit	761.394	Unit	y8	380	12.2	5	17.29	3.3
P06276	NIAAFGGNPK	light	494.764	Unit	690.357	Unit	y7	380	16.2	5	17.29	3.3
P06276	NIAAFGGNPK	light	494.764	Unit	299.171	Unit	b3	380	12.2	5	17.29	3.3
P06276	NIAAFGGNPK	heavy	498.771	Unit	769.408	Unit	y8	380	12.2	5	17.29	3.3
P06276	NIAAFGGNPK	heavy	498.771	Unit	698.371	Unit	y7	380	16.2	5	17.29	3.3
P06276	NIAAFGGNPK	heavy	498.771	Unit	299.171	Unit	b3	380	12.2	5	17.29	3.3
P06276	YGNPNETQNNSTSWPVFK	light	694.989	Unit	864.461	Unit	y7	380	17.5	5	24.68	3.3
P06276	YGNPNETQNNSTSWPVFK	light	694.989	Unit	763.414	Unit	y6	380	17.5	5	24.68	3.3
P06276	YGNPNETQNNSTSWPVFK	light	694.989	Unit	335.135	Unit	b3	380	19.5	5	24.68	3.3
P06276	YGNPNETQNNSTSWPVFK	heavy	697.66	Unit	872.476	Unit	y7	380	17.5	5	24.68	3.3
P06276	YGNPNETQNNSTSWPVFK	heavy	697.66	Unit	771.428	Unit	y6	380	17.5	5	24.68	3.3
P06276	YGNPNETQNNSTSWPVFK	heavy	697.66	Unit	335.135	Unit	b3	380	19.5	5	24.68	3.3
P06276	FWTSFFPK	light	530.269	Unit	726.382	Unit	y6	380	13.6	5	30.7	3.3
P06276	FWTSFFPK	light	530.269	Unit	625.334	Unit	y5	380	15.6	5	30.7	3.3
P06276	FWTSFFPK	light	530.269	Unit	244.166	Unit	y2	380	21.6	5	30.7	3.3
P06276	FWTSFFPK	heavy	534.276	Unit	734.396	Unit	y6	380	13.6	5	30.7	3.3
P06276	FWTSFFPK	heavy	534.276	Unit	633.349	Unit	y5	380	15.6	5	30.7	3.3
P06276	FWTSFFPK	heavy	534.276	Unit	252.18	Unit	y2	380	21.6	5	30.7	3.3
P43251	FNDTEVLQR	light	561.283	Unit	860.447	Unit	y7	380	16.8	5	18.86	3.3
P43251	FNDTEVLQR	light	561.283	Unit	644.373	Unit	y5	380	16.8	5	18.86	3.3
P43251	FNDTEVLQR	light	561.283	Unit	416.262	Unit	y3	380	16.8	5	18.86	3.3
P43251	FNDTEVLQR	heavy	566.287	Unit	870.455	Unit	y7	380	16.8	5	18.86	3.3
P43251	FNDTEVLQR	heavy	566.287	Unit	654.381	Unit	y5	380	16.8	5	18.86	3.3
P43251	FNDTEVLQR	heavy	566.287	Unit	426.27	Unit	y3	380	16.8	5	18.86	3.3
P43251	HNLYFEAAFDVPLK	light	555.287	Unit	718.413	Unit	y6	380	15.6	5	29.14	3.3
P43251	HNLYFEAAFDVPLK	light	555.287	Unit	571.345	Unit	y5	380	15.6	5	29.14	3.3
P43251	HNLYFEAAFDVPLK	light	555.287	Unit	357.25	Unit	y3	380	13.6	5	29.14	3.3
P43251	HNLYFEAAFDVPLK	light	555.287	Unit	804.368	Unit	b6	380	13.6	5	29.14	3.3
P43251	HNLYFEAAFDVPLK	heavy	557.959	Unit	726.428	Unit	y6	380	15.6	5	29.14	3.3
P43251	HNLYFEAAFDVPLK	heavy	557.959	Unit	579.359	Unit	y5	380	15.6	5	29.14	3.3
P43251	HNLYFEAAFDVPLK	heavy	557.959	Unit	365.264	Unit	y3	380	13.6	5	29.14	3.3
P43251	HNLYFEAAFDVPLK	heavy	557.959	Unit	804.368	Unit	b6	380	13.6	5	29.14	3.3
P43251	VDLITFDTPFAGR	light	726.38	Unit	1011.49	Unit	y9	380	21.3	5	31.19	3.3
P43251	VDLITFDTPFAGR	light	726.38	Unit	547.299	Unit	y5	380	21.3	5	31.19	3.3
P43251	VDLITFDTPFAGR	light	726.38	Unit	328.187	Unit	b3	380	21.3	5	31.19	3.3
P43251	VDLITFDTPFAGR	heavy	731.384	Unit	1021.5	Unit	y9	380	21.3	5	31.19	3.3
P43251	VDLITFDTPFAGR	heavy	731.384	Unit	557.307	Unit	y5	380	21.3	5	31.19	3.3
P43251	VDLITFDTPFAGR	heavy	731.384	Unit	328.187	Unit	b3	380	21.3	5	31.19	3.3
P43251	VDLITFDTPFAGR	light	484.589	Unit	547.299	Unit	y5	380	8.5	5	31.19	3.3
P43251	VDLITFDTPFAGR	light	484.589	Unit	450.246	Unit	y4	380	14.5	5	31.19	3.3
P43251	VDLITFDTPFAGR	light	484.589	Unit	328.187	Unit	b3	380	14.5	5	31.19	3.3
P43251	VDLITFDTPFAGR	heavy	487.925	Unit	557.307	Unit	y5	380	8.5	5	31.19	3.3
P43251	VDLITFDTPFAGR	heavy	487.925	Unit	460.254	Unit	y4	380	14.5	5	31.19	3.3
P43251	VDLITFDTPFAGR	heavy	487.925	Unit	328.187	Unit	b3	380	14.5	5	31.19	3.3
P43251	SHLIIAQVAK	light	360.557	Unit	516.314	Unit	y5	380	7.2	5	17.85	3.3
P43251	SHLIIAQVAK	light	360.557	Unit	317.218	Unit	y3	380	5.2	5	17.85	3.3
P43251	SHLIIAQVAK	light	360.557	Unit	451.266	Unit	b4	380	9.2	5	17.85	3.3
P43251	SHLIIAQVAK	light	360.557	Unit	564.35	Unit	b5	380	7.2	5	17.85	3.3
P43251	SHLIIAQVAK	heavy	363.229	Unit	524.328	Unit	y5	380	7.2	5	17.85	3.3
P43251	SHLIIAQVAK	heavy	363.229	Unit	325.233	Unit	y3	380	5.2	5	17.85	3.3
P43251	SHLIIAQVAK	heavy	363.229	Unit	451.266	Unit	b4	380	9.2	5	17.85	3.3
P43251	SHLIIAQVAK	heavy	363.229	Unit	564.35	Unit	b5	380	7.2	5	17.85	3.3
P43251	LSSGLVTAALYGR	light	654.37	Unit	850.478	Unit	y8	380	22.5	5	26.35	3.3
P43251	LSSGLVTAALYGR	light	654.37	Unit	751.41	Unit	y7	380	22.5	5	26.35	3.3
P43251	LSSGLVTAALYGR	light	654.37	Unit	579.325	Unit	y5	380	18.5	5	26.35	3.3
P43251	LSSGLVTAALYGR	heavy	659.374	Unit	860.486	Unit	y8	380	22.5	5	26.35	3.3
P43251	LSSGLVTAALYGR	heavy	659.374	Unit	761.418	Unit	y7	380	22.5	5	26.35	3.3
P43251	LSSGLVTAALYGR	heavy	659.374	Unit	589.333	Unit	y5	380	18.5	5	26.35	3.3
P26927	SPLNDFQVLR	light	594.822	Unit	1004.55	Unit	y8	380	20.2	5	26.15	3.3
P26927	SPLNDFQVLR	light	594.822	Unit	891.468	Unit	y7	380	20.2	5	26.15	3.3
P26927	SPLNDFQVLR	light	594.822	Unit	777.425	Unit	y6	380	20.2	5	26.15	3.3
P26927	SPLNDFQVLR	light	594.822	Unit	662.398	Unit	y5	380	22.2	5	26.15	3.3
P26927	SPLNDFQVLR	heavy	599.826	Unit	1014.56	Unit	y8	380	20.2	5	26.15	3.3
P26927	SPLNDFQVLR	heavy	599.826	Unit	901.477	Unit	y7	380	20.2	5	26.15	3.3
P26927	SPLNDFQVLR	heavy	599.826	Unit	787.434	Unit	y6	380	20.2	5	26.15	3.3
P26927	SPLNDFQVLR	heavy	599.826	Unit	672.407	Unit	y5	380	22.2	5	26.15	3.3
P26927	VVGGHPGNSPWTVSLR	light	554.962	Unit	761.43	Unit	y6	380	17.6	5	22.06	3.3
P26927	VVGGHPGNSPWTVSLR	light	554.962	Unit	575.351	Unit	y5	380	15.6	5	22.06	3.3
P26927	VVGGHPGNSPWTVSLR	light	554.962	Unit	474.303	Unit	y4	380	19.6	5	22.06	3.3
P26927	VVGGHPGNSPWTVSLR	light	554.962	Unit	375.235	Unit	y3	380	19.6	5	22.06	3.3
P26927	VVGGHPGNSPWTVSLR	heavy	558.298	Unit	771.439	Unit	y6	380	17.6	5	22.06	3.3
P26927	VVGGHPGNSPWTVSLR	heavy	558.298	Unit	585.359	Unit	y5	380	15.6	5	22.06	3.3
P26927	VVGGHPGNSPWTVSLR	heavy	558.298	Unit	484.312	Unit	y4	380	19.6	5	22.06	3.3
P26927	VVGGHPGNSPWTVSLR	heavy	558.298	Unit	385.243	Unit	y3	380	19.6	5	22.06	3.3
P26927	QGQHFCGGSLVK	light	439.884	Unit	720.371	Unit	y7	380	14.6	5	15.4	3.3
P26927	QGQHFCGGSLVK	light	439.884	Unit	503.319	Unit	y5	380	10.6	5	15.4	3.3
P26927	QGQHFCGGSLVK	light	439.884	Unit	598.273	Unit	b5	380	12.6	5	15.4	3.3
P26927	QGQHFCGGSLVK	heavy	442.555	Unit	728.385	Unit	y7	380	14.6	5	15.4	3.3
P26927	QGQHFCGGSLVK	heavy	442.555	Unit	511.333	Unit	y5	380	10.6	5	15.4	3.3
P26927	QGQHFCGGSLVK	heavy	442.555	Unit	598.273	Unit	b5	380	12.6	5	15.4	3.3
P26927	MVCGPSGSQLVLLK	light	744.899	Unit	472.349	Unit	y4	380	22.1	5	25.3	3.3
P26927	MVCGPSGSQLVLLK	light	744.899	Unit	373.281	Unit	y3	380	22.1	5	25.3	3.3
P26927	MVCGPSGSQLVLLK	light	744.899	Unit	448.168	Unit	b4	380	22.1	5	25.3	3.3
P26927	MVCGPSGSQLVLLK	heavy	748.906	Unit	480.364	Unit	y4	380	22.1	5	25.3	3.3
P26927	MVCGPSGSQLVLLK	heavy	748.906	Unit	381.295	Unit	y3	380	22.1	5	25.3	3.3
P26927	MVCGPSGSQLVLLK	heavy	748.906	Unit	448.168	Unit	b4	380	22.1	5	25.3	3.3
P22352	QEPGENSEILPTLK	light	518.939	Unit	684.465	Unit	y6	380	10	5	23.15	3.3
P22352	QEPGENSEILPTLK	light	518.939	Unit	571.381	Unit	y5	380	10	5	23.15	3.3
P22352	QEPGENSEILPTLK	light	518.939	Unit	458.297	Unit	y4	380	18	5	23.15	3.3
P22352	QEPGENSEILPTLK	heavy	521.61	Unit	692.48	Unit	y6	380	10	5	23.15	3.3
P22352	QEPGENSEILPTLK	heavy	521.61	Unit	579.396	Unit	y5	380	10	5	23.15	3.3
P22352	QEPGENSEILPTLK	heavy	521.61	Unit	466.312	Unit	y4	380	18	5	23.15	3.3
P22352	NSCPPTSELLGTSDR	light	545.254	Unit	648.331	Unit	y6	380	15.1	5	20.42	3.3
P22352	NSCPPTSELLGTSDR	light	545.254	Unit	535.247	Unit	y5	380	13.1	5	20.42	3.3
P22352	NSCPPTSELLGTSDR	light	545.254	Unit	478.226	Unit	y4	380	15.1	5	20.42	3.3
P22352	NSCPPTSELLGTSDR	light	545.254	Unit	873.341	Unit	b8	380	13.1	5	20.42	3.3
P22352	NSCPPTSELLGTSDR	heavy	548.59	Unit	658.339	Unit	y6	380	15.1	5	20.42	3.3
P22352	NSCPPTSELLGTSDR	heavy	548.59	Unit	545.255	Unit	y5	380	13.1	5	20.42	3.3
P22352	NSCPPTSELLGTSDR	heavy	548.59	Unit	488.234	Unit	y4	380	15.1	5	20.42	3.3
P22352	NSCPPTSELLGTSDR	heavy	548.59	Unit	873.341	Unit	b8	380	13.1	5	20.42	3.3
P22352	FLVGPDGIPIMR	light	657.866	Unit	955.503	Unit	y9	380	20.6	5	29.76	3.3
P22352	FLVGPDGIPIMR	light	657.866	Unit	898.481	Unit	y8	380	20.6	5	29.76	3.3
P22352	FLVGPDGIPIMR	light	657.866	Unit	516.296	Unit	y4	380	20.6	5	29.76	3.3
P22352	FLVGPDGIPIMR	heavy	662.87	Unit	965.511	Unit	y9	380	20.6	5	29.76	3.3
P22352	FLVGPDGIPIMR	heavy	662.87	Unit	908.49	Unit	y8	380	20.6	5	29.76	3.3
P22352	FLVGPDGIPIMR	heavy	662.87	Unit	526.305	Unit	y4	380	20.6	5	29.76	3.3
P22352	MDILSYMR	light	514.749	Unit	782.423	Unit	y6	380	15	5	27.99	3.3
P22352	MDILSYMR	light	514.749	Unit	669.339	Unit	y5	380	15	5	27.99	3.3
P22352	MDILSYMR	light	514.749	Unit	556.255	Unit	y4	380	19	5	27.99	3.3
P22352	MDILSYMR	light	514.749	Unit	360.159	Unit	b3	380	15	5	27.99	3.3
P22352	MDILSYMR	heavy	519.753	Unit	792.431	Unit	y6	380	15	5	27.99	3.3
P22352	MDILSYMR	heavy	519.753	Unit	679.347	Unit	y5	380	15	5	27.99	3.3
P22352	MDILSYMR	heavy	519.753	Unit	566.263	Unit	y4	380	19	5	27.99	3.3
P22352	MDILSYMR	heavy	519.753	Unit	360.159	Unit	b3	380	15	5	27.99	3.3
