# Supplementary material for: Plasma proteomic analysis to identify potential biomarkers of histologic chorioamnionitis in women with preterm premature rupture of membranes
Source: PLoS One. 2022 Jul 7;17(7):e0270884. doi: 10.1371/journal.pone.0270884 (PMC9262229; doi:10.1371/journal.pone.0270884)
Supplement: S6 Table — (XLSX) [file pone.0270884.s006.xlsx]

## Sheet: S6 Table
Table S6. Demographic and clinical characteristics of women with preterm premature rupture of membranes included in the ELISA validation cohort
	Histologic chorioamnionitis		P-value
	Absent (n =18)	Present (n = 20)
Age (years)	33.4 ± 3.7	32.3 ± 3.1	0.264
Nulliparity	50.0% (9/18)	60.0% (12/20)	0.536
Gestational age at sampling (weeks)	32.3 ± 2.3	29.4 ± 2.4	<0.001
Gestational age at delivery (weeks)	32.8 ± 2.2	29.7 ± 2.5	<0.001
Male gender	50% (9/18)	63.2% (12/19)	0.419
Use of antibiotics	94.4% (17/18)	90.0% (18/20)	1
Use of tocolytics	50.0% (9/18)	70.0% (14/20)	0.208
Use of corticosteroids	77.8% (14/18)	90.0% (18/20)	0.395
Serum CRP (mg/dL)	0.4 ± 0.2	2.5 ± 2.0	<0.001
Funisitis	0% (0/18)	50.0% (10/20)	<0.001
ELISA, enzyme-linked immunosorbent assays; CRP, C-reactive protein.
Values are given as the mean ± SD or % (n).
