# Supplementary material for: Plasma proteomic analysis to identify potential biomarkers of histologic chorioamnionitis in women with preterm premature rupture of membranes
Source: PLoS One. 2022 Jul 7;17(7):e0270884. doi: 10.1371/journal.pone.0270884 (PMC9262229; doi:10.1371/journal.pone.0270884)
Supplement: S7 Table — (XLSX) [file pone.0270884.s007.xlsx]

## Sheet: S7 Table
Table S7. Demographic and clinical characteristics of women with preterm premature rupture of membranes included in the total cohort (n = 78)
	Histologic chorioamnionitis		P-value
	Absent (n =38)	Present (n = 40)
Age (years)	31.5 ± 4.1	31.5 ± 3.8	0.94
Nulliparity	50.0% (19/38)	52.5% (21/40)	0.825
Gestational age at sampling (weeks)	32.6 ± 1.9	30.6 ± 2.5	<0.001
Gestational age at delivery (weeks)	33.0 ± 1.8	30.9 ± 2.6	<0.001
Male gender	47.4% (18/38)	56.4% (22/39)	0.427
Use of antibiotics	97.4% (37/38)	92.5% (37/40)	0.616
Use of tocolytics	42.1% (16/38)	70.0% (28/40)	0.013
Use of corticosteroids	76.3% (29/38)	82.5% (33/40)	0.499
Serum CRP (mg/dL)	0.46 ± 0.33	2.03 ± 1.96	<0.001
Plasma C4A (µg/mL)	23.11 ± 14.24	22.39 ± 32.06	0.121
Plasma SAA4 (ng/mL)	26.89 ± 34.33	23.11 ± 17.19	0.535
Plasma TGFBI (µg/mL)	3.06 ± 0.97	2.83 ± 0.85	0.359
Funisitis	0% (0/38)	42.5% (17/40)	<0.001
CRP, C-reactive protein; C4A, complement C4-A; SAA4; serum amyloid A4; TGFBI, transforming growth factor beta-induced.
Values are given as the mean ± SD or % (n).
